# Supplementary material for: B-Cell Activation Gene Signature in Blood and Liver of Hepatitis B e Antigen–Positive Patients With Immune Active Chronic Hepatitis B
Source: J Infect Dis. 2024 Jun 7;230(6):e1263–73. doi: 10.1093/infdis/jiae280 (PMC11646581; doi:10.1093/infdis/jiae280)
Supplement: jiae280_Supplementary_Data [file jiae280_supplementary_data.zip]

Archive with 5 entries (5 files):
- 20240518_Supplementary_Material_and_Methods.pdf
- 20240520_Suppl_Figures_and_tables.pdf
- Suppl_Table2_DEGs_RNAseq_purified_Bcells.xlsx
- Suppl_Table6_DEGs_RNAseq_liver_biopsies.xlsx
- Suppl_Table8_DEGs_scRNAseq_FNAs_Bcells.xlsx
