# Supplementary material for: B-Cell Activation Gene Signature in Blood and Liver of Hepatitis B e Antigen–Positive Patients With Immune Active Chronic Hepatitis B
Source: J Infect Dis. 2024 Jun 7;230(6):e1263–73. doi: 10.1093/infdis/jiae280 (PMC11646581; doi:10.1093/infdis/jiae280)
Supplement: jiae280_Supplementary_Data [file jiae280_supplementary_data.zip › Suppl_Table2_DEGs_RNAseq_purified_Bcells.xlsx]

## Sheet: Bcells_CTRL_vs_HBV
Suppl Table 2. List of differentially expressed genes in peripheral blood purified CD19+ B cells of HBV and HCV patients as compared to CTRL. Genes that are highly expressed by B cells in the CTRL group are shown in positive fold changed. Only significant results are shown (p.adj< 0.05).
Gene ID	Gene	baseMean	log2FoldChange	lfcSE	stat	pvalue	padj
ENSG00000141522	ARHGDIA	290.8	-1.3798	0.3818	-3.6139	0.0003	0.0442
ENSG00000197183	NOL4L	160.7	-1.3346	0.3312	-4.0299	0.0001	0.0197
ENSG00000135821	GLUL	1548.5	-1.2082	0.2663	-4.5375	0	0.0083
ENSG00000132718	SYT11	178.6	-1.1675	0.3329	-3.5074	0.0005	0.0493
ENSG00000075340	ADD2	221.3	-1.0659	0.2765	-3.8552	0.0001	0.0293
ENSG00000115415	STAT1	2264.6	-1.0519	0.282	-3.7295	0.0002	0.036
ENSG00000211959	IGHV4-39	1783.6	-1.0503	0.3006	-3.4935	0.0005	0.0499
ENSG00000105223	PLD3	379.6	-1.0288	0.2905	-3.5418	0.0004	0.0484
ENSG00000197362	ZNF786	186.5	-0.9706	0.2585	-3.7541	0.0002	0.0358
ENSG00000182022	CHST15	394.3	-0.948	0.2145	-4.4203	0	0.0093
ENSG00000013364	MVP	789.8	-0.9252	0.212	-4.3645	0	0.0093
ENSG00000231925	TAPBP	3016.4	-0.9179	0.2192	-4.1872	0	0.0141
ENSG00000197746	PSAP	15285.5	-0.8943	0.2463	-3.6304	0.0003	0.0436
ENSG00000184110	EIF3C	158	-0.8604	0.2063	-4.1709	0	0.0141
ENSG00000149781	FERMT3	715.6	-0.8561	0.2214	-3.8663	0.0001	0.0293
ENSG00000104805	NUCB1	691	-0.8388	0.2313	-3.6263	0.0003	0.0436
ENSG00000160255	ITGB2	2451.2	-0.8355	0.2339	-3.5716	0.0004	0.0469
ENSG00000142186	SCYL1	201.5	-0.8233	0.2172	-3.7909	0.0002	0.0327
ENSG00000240041	IGHJ4	140.5	-0.8189	0.2091	-3.9154	0.0001	0.0278
ENSG00000072958	AP1M1	1096.2	-0.7988	0.2062	-3.8736	0.0001	0.0293
ENSG00000115661	STK16	398.8	-0.7901	0.2226	-3.5494	0.0004	0.0484
ENSG00000110321	EIF4G2	9773.8	-0.7734	0.2018	-3.8321	0.0001	0.0293
ENSG00000221963	APOL6	288.2	-0.7585	0.2039	-3.7202	0.0002	0.0361
ENSG00000100897	DCAF11	1065.1	-0.7476	0.1712	-4.3678	0	0.0093
ENSG00000182179	UBA7	982.1	-0.7443	0.1989	-3.7429	0.0002	0.0358
ENSG00000124275	MTRR	427.4	-0.7299	0.1968	-3.7092	0.0002	0.0364
ENSG00000163545	NUAK2	922.3	-0.7226	0.1936	-3.7332	0.0002	0.036
ENSG00000168610	STAT3	2146.8	-0.7122	0.1601	-4.4482	0	0.0093
ENSG00000183255	PTTG1IP	760.7	-0.7063	0.1961	-3.6019	0.0003	0.0455
ENSG00000103051	COG4	686.2	-0.6974	0.1964	-3.5504	0.0004	0.0484
ENSG00000126522	ASL	217.5	-0.6964	0.181	-3.8482	0.0001	0.0293
ENSG00000132600	PRMT7	427	-0.6945	0.1875	-3.7034	0.0002	0.0365
ENSG00000105127	AKAP8	475.3	-0.6893	0.1793	-3.8441	0.0001	0.0293
ENSG00000073050	XRCC1	330.3	-0.689	0.169	-4.0773	0	0.0182
ENSG00000134758	RNF138	439.8	-0.6864	0.1847	-3.717	0.0002	0.0361
ENSG00000147065	MSN	3972.5	-0.6773	0.162	-4.1808	0	0.0141
ENSG00000136167	LCP1	11168.6	-0.6749	0.1921	-3.5138	0.0004	0.0488
ENSG00000125347	IRF1	2364.3	-0.6738	0.1619	-4.1632	0	0.0141
ENSG00000168394	TAP1	1015.3	-0.6682	0.1901	-3.5151	0.0004	0.0488
ENSG00000023330	ALAS1	427.5	-0.6648	0.1716	-3.8753	0.0001	0.0293
ENSG00000012822	CALCOCO1	1146.1	-0.6584	0.1608	-4.0951	0	0.0179
ENSG00000127084	FGD3	830.7	-0.6456	0.1829	-3.5305	0.0004	0.0484
ENSG00000129353	SLC44A2	2198	-0.6374	0.1481	-4.3035	0	0.0113
ENSG00000134684	YARS1	805.8	-0.6372	0.1263	-5.046	0	0.0036
ENSG00000155660	PDIA4	1178.1	-0.6324	0.1746	-3.6223	0.0003	0.0436
ENSG00000163902	RPN1	1640.2	-0.6263	0.1431	-4.3774	0	0.0093
ENSG00000055483	USP36	648.1	-0.6251	0.1552	-4.0285	0.0001	0.0197
ENSG00000013810	TACC3	613.3	-0.616	0.1676	-3.675	0.0002	0.04
ENSG00000163516	ANKZF1	1110.9	-0.6148	0.1302	-4.7228	0	0.0081
ENSG00000204084	INPP5B	385.8	-0.6136	0.1474	-4.1618	0	0.0141
ENSG00000135148	TRAFD1	1614.2	-0.6125	0.145	-4.2227	0	0.0141
ENSG00000143569	UBAP2L	1062.4	-0.6069	0.1343	-4.5195	0	0.0083
ENSG00000100412	ACO2	1369.8	-0.602	0.1702	-3.5371	0.0004	0.0484
ENSG00000135018	UBQLN1	584.4	-0.5942	0.128	-4.6423	0	0.0081
ENSG00000117394	SLC2A1	950.1	-0.5836	0.1643	-3.5518	0.0004	0.0484
ENSG00000166887	VPS39	924.1	-0.5452	0.1366	-3.9921	0.0001	0.022
ENSG00000135506	OS9	2239.7	-0.5428	0.1517	-3.5782	0.0003	0.0469
ENSG00000072609	CHFR	329.3	-0.5351	0.1417	-3.7764	0.0002	0.0338
ENSG00000124201	ZNFX1	1523.5	-0.5193	0.1329	-3.9076	0.0001	0.0278
ENSG00000149182	ARFGAP2	1876.9	-0.517	0.1447	-3.5729	0.0004	0.0469
ENSG00000143390	RFX5	1303	-0.5159	0.1462	-3.5274	0.0004	0.0484
ENSG00000084463	WBP11	1740.3	-0.4866	0.1333	-3.6515	0.0003	0.042
ENSG00000182944	EWSR1	6621.8	-0.4723	0.1161	-4.0684	0	0.0182
ENSG00000132716	DCAF8	932.3	-0.4647	0.1318	-3.5268	0.0004	0.0484
ENSG00000163755	HPS3	642.9	-0.4643	0.1279	-3.6296	0.0003	0.0436
ENSG00000166340	TPP1	2973.7	-0.4354	0.1214	-3.5869	0.0003	0.0465
ENSG00000183337	BCOR	766.4	-0.4307	0.12	-3.5897	0.0003	0.0465
ENSG00000114316	USP4	2179.9	-0.4241	0.1212	-3.5005	0.0005	0.0493
ENSG00000164691	TAGAP	2402.1	-0.4231	0.1199	-3.5291	0.0004	0.0484
ENSG00000071127	WDR1	1818.7	-0.4031	0.1104	-3.6523	0.0003	0.042
ENSG00000065978	YBX1	1385.4	0.4265	0.1218	3.5033	0.0005	0.0493
ENSG00000235859	Unknown	497.3	0.5699	0.1455	3.9158	0.0001	0.0278
ENSG00000125779	PANK2	177.4	0.6727	0.1459	4.6114	0	0.0081
ENSG00000159210	SNF8	139.1	0.6797	0.1771	3.8388	0.0001	0.0293
ENSG00000151748	SAV1	322.5	0.7433	0.2112	3.5203	0.0004	0.0488
ENSG00000049192	ADAMTS6	599.5	0.7704	0.2027	3.801	0.0001	0.0323
ENSG00000133818	RRAS2	262.3	0.8471	0.2262	3.7447	0.0002	0.0358
*baseMean: The average of the normalized count values, dividing by size factors, taken over all samples.
*lfcSE: standard error of the log2FoldChange estimate.
*stat: Wald statistic.

## Sheet: Bcells_CTRL_vs_HCV
Gene ID	Gene	baseMean	log2FoldChange	lfcSE	stat	pvalue	padj
ENSG00000228789	HCG22	10.204	-5.111	1.171	-4.366	0	0.029
ENSG00000108679	LGALS3BP	192.598	-2.909	0.646	-4.504	0	0.018
ENSG00000122786	CALD1	43.173	-2.71	0.563	-4.81	0	0.007
ENSG00000111732	AICDA	104.842	-2.309	0.492	-4.691	0	0.01
ENSG00000081059	TCF7	381.675	-1.677	0.348	-4.813	0	0.007
ENSG00000158481	CD1C	2330.33	1.218	0.22	5.55	0	0.001
ENSG00000111729	CLEC4A	35.462	1.39	0.308	4.51	0	0.018
ENSG00000256618	MTRNR2L1	117.538	7.689	1.582	4.86	0	0.007
