# Supplementary material for: B-Cell Activation Gene Signature in Blood and Liver of Hepatitis B e Antigen–Positive Patients With Immune Active Chronic Hepatitis B
Source: J Infect Dis. 2024 Jun 7;230(6):e1263–73. doi: 10.1093/infdis/jiae280 (PMC11646581; doi:10.1093/infdis/jiae280)
Supplement: jiae280_Supplementary_Data [file jiae280_supplementary_data.zip › Suppl_Table6_DEGs_RNAseq_liver_biopsies.xlsx]

## Sheet: Liver_biopsies_HBV_vs_CTRL
Suppl Table 6. List of differentially expressed genes in RNA seq data of liver biopsies comparing HBV vs CTRL. Genes that are highly expressed in HBV as compared to CTRL are shown in positive fold changed. Only significant results with an absolute fold change of 1.5 or higher are shown (p.adj< 0.05).
Gene	baseMean	log2FoldChange	lfcSE	stat	pvalue	padj
PRRG3	350.654	5.59406	0.94425	5.92435	3.13541e-09	9.64703e-06
TRAJ17	76.5953	5.12741	1.18738	4.31826	1.57262e-05	0.00186463
ASCL1	965.864	5.08866	1.45681	3.49301	0.000477617	0.0112007
LUZP2	78.5681	5.01348	1.57849	3.17613	0.00149254	0.0211429
RAB3B	93.5987	4.94472	1.05428	4.69013	2.73034e-06	0.000919309
IGLV1-40	166.937	4.59411	0.946643	4.85306	1.2157e-06	0.00058445
TRGV9	49.6935	4.52397	1.17198	3.8601	0.000113341	0.00536502
TRAJ13	30.2496	4.46026	1.43422	3.10989	0.00187157	0.0242256
IGHV3-20	34.2556	4.37444	1.36285	3.20977	0.00132843	0.0198414
AL136295.5	87.2883	3.94608	0.861904	4.57833	4.68692e-06	0.00109248
MAS1	31.0271	3.92442	0.952884	4.11846	3.81405e-05	0.00291917
IGKV1-17	101.089	3.89325	0.993703	3.91792	8.93147e-05	0.00473799
IGHV1-46	49.5205	3.81293	1.07131	3.55913	0.000372087	0.00966925
IGHV3-73	36.1652	3.7345	1.24033	3.0109	0.00260474	0.0292208
CLDN19	34.1109	3.71362	1.22387	3.03431	0.00241086	0.0277887
SPIB	93.0868	3.58099	0.818527	4.37493	1.21474e-05	0.00162971
IGHV5-51	129.678	3.51358	0.866378	4.05548	5.00322e-05	0.00337586
IL17REL	30.2625	3.49675	0.996242	3.50994	0.000448213	0.0108247
GLRA2	33.7047	3.47906	0.867533	4.01029	6.06446e-05	0.00379251
ANKRD22	142.626	3.44671	0.988392	3.48719	0.000488126	0.0112667
IGHV3-74	85.9054	3.43792	0.900612	3.81732	0.00013491	0.00583571
IGHG4	1728.51	3.42502	0.597667	5.73065	1.00045e-08	2.1453e-05
IGKV1-6	232.847	3.31617	1.04526	3.17259	0.00151086	0.0213006
TFF3	179.72	3.25456	1.14279	2.84791	0.00440071	0.0398476
IGHJ4	37.1591	3.23078	1.097	2.94512	0.00322834	0.0332017
E2F2	118.325	3.22933	0.749457	4.30889	1.64075e-05	0.00186871
IGHV4-59	348.974	3.20479	0.90193	3.55326	0.000380491	0.00978663
IGHJ3P	157.101	3.16216	0.656032	4.82013	1.43465e-06	0.000649137
IGHV3-43	41.7013	3.14268	1.13177	2.77678	0.00549009	0.0458521
IGHV3-33	117.776	3.07766	1.00394	3.0656	0.00217237	0.0263685
IGLV2-11	115.502	3.05005	0.935755	3.25946	0.00111625	0.0180939
SLC39A1	78.9728	2.95378	0.971619	3.04006	0.00236533	0.0276958
IGKV1-12	88.1583	2.95228	0.975089	3.02771	0.00246415	0.0282268
ARHGAP8	84.107	2.94297	0.585688	5.02481	5.03931e-07	0.000382035
IGHV3-48	131.5	2.93635	0.976977	3.00555	0.00265105	0.0294893
CD79B	84.3575	2.89116	0.763897	3.78476	0.000153858	0.00622319
PRSS27	64.4032	2.83407	0.969565	2.92303	0.0034664	0.0345245
DUSP2	133.439	2.74692	0.731778	3.75376	0.000174204	0.00652095
TMEM107	1561.19	2.72621	0.521476	5.22788	1.71469e-07	0.000202914
TRAC	242.954	2.72035	0.653224	4.1645	3.12031e-05	0.00269194
IGHJ5	59.8135	2.6911	0.900564	2.98824	0.00280592	0.0304631
IGLV3-19	119.05	2.6654	0.973041	2.73924	0.00615809	0.0489592
GSG1	88.6927	2.61842	0.775489	3.37648	0.000734209	0.0141542
IGHA2	283.108	2.61195	0.587624	4.44493	8.79187e-06	0.00139437
SLC7A11	87.2	2.59781	0.728837	3.56432	0.000364806	0.00960988
PDCD1	110.179	2.5682	0.802347	3.20086	0.00137019	0.020152
AC027796.3	213.982	2.54783	0.605301	4.20918	2.56294e-05	0.00234692
BTLA	166.139	2.51991	0.777047	3.24293	0.00118306	0.0187498
IGKV3-20	387.444	2.51543	0.919944	2.73433	0.00625068	0.0494144
UPP2	3384.22	2.51309	0.813864	3.08785	0.00201609	0.0253188
OR2I1P	1384.23	2.50866	0.854284	2.93656	0.00331874	0.0335671
RTKN2	132.233	2.50786	0.782553	3.20471	0.00135198	0.0199445
NRIP3	85.7065	2.49944	0.819774	3.04894	0.00229648	0.0272116
BIRC5	124.686	2.4883	0.668597	3.72168	0.0001979	0.00708021
IGHGP	238.019	2.48705	0.726481	3.42342	0.000618383	0.0129649
SAA4	76.7733	2.44737	0.710697	3.44362	0.000573978	0.0123671
APOBEC3D	32.6504	2.4276	0.874109	2.77723	0.0054825	0.0458135
ADAP1	157.36	2.42355	0.636157	3.80968	0.000139149	0.00592164
RGS16	216.891	2.42324	0.68988	3.51256	0.000443816	0.0107862
IGHV4-34	69.849	2.4187	0.862554	2.80411	0.00504557	0.0433879
IGHG2	1461.2	2.41639	0.520069	4.64628	3.3797e-06	0.000981007
RNFT2	78.688	2.40782	0.869263	2.76995	0.00560647	0.0461675
TRBC2	289.968	2.40726	0.641097	3.7549	0.000173409	0.00652095
BCL2L15	137.972	2.38217	0.666831	3.57237	0.000353771	0.00944863
IGHM	1206.59	2.3719	0.363999	6.51622	7.21011e-11	1.1092e-06
LIF	98.1424	2.35532	0.705282	3.33955	0.000839156	0.0153469
IGKV1-5	248.595	2.34645	0.74759	3.13869	0.00169707	0.0228614
IGHV3-23	229.028	2.34365	0.756059	3.09982	0.00193637	0.0247008
IGHV4-61	82.7791	2.30817	0.832868	2.77135	0.00558248	0.0461262
CITED4	392.271	2.3001	0.511415	4.49753	6.87488e-06	0.00121567
RMI2	118.136	2.29284	0.78421	2.92376	0.0034583	0.0345023
DTD1	247.594	2.28773	0.619093	3.6953	0.000219629	0.00740959
PLA2G2D	72.9785	2.28515	0.823744	2.77411	0.00553536	0.0460283
MMP9	114.555	2.26786	0.697889	3.2496	0.00115567	0.0184938
SMIM10L2B	134.816	2.2604	0.649469	3.48039	0.000500687	0.0113943
DDT	537.29	2.25668	0.392401	5.75095	8.87424e-09	2.1453e-05
CDK1	96.258	2.24061	0.819311	2.73475	0.00624281	0.0493776
STUM	153.105	2.23175	0.728143	3.06499	0.00217681	0.0263685
IGKV4-1	194.808	2.23122	0.752877	2.96359	0.0030407	0.0321058
TMEM132B	124.204	2.21746	0.719085	3.08373	0.00204423	0.0255057
IQGAP3	201.973	2.18646	0.778877	2.8072	0.00499743	0.0430461
AC068896.1	188.29	2.18482	0.679693	3.21443	0.00130703	0.0196745
CDC6	198.348	2.17909	0.796476	2.73592	0.00622068	0.0493176
C17orf49	171.493	2.17822	0.564528	3.85848	0.000114096	0.00538421
NME2	76.2407	2.17587	0.766718	2.8379	0.00454107	0.0406162
EMX1	390.944	2.1694	0.556729	3.89669	9.7517e-05	0.00498406
IL2RA	56.678	2.16336	0.788283	2.7444	0.00606224	0.0484464
HAUS7	75.6022	2.15031	0.715603	3.00489	0.00265679	0.0295227
TRIM61	39.5723	2.14548	0.706038	3.03876	0.00237554	0.0276958
RNASE7	160.561	2.14362	0.689824	3.10749	0.00188686	0.0242908
CRTAM	65.4126	2.12755	0.738875	2.87944	0.00398376	0.0376451
STIMATE-MUSTN1	225.117	2.10578	0.521109	4.04096	5.32318e-05	0.00351467
CCDC170	400.294	2.08837	0.676269	3.08808	0.00201452	0.0253188
TEN1-CDK3	158.601	2.08131	0.69019	3.01557	0.002565	0.0289508
P2RX5	72.3136	2.07701	0.673175	3.08539	0.00203284	0.025455
CRP	4203.15	2.04869	0.677109	3.02565	0.00248103	0.0282827
C3orf52	108.385	2.04107	0.698291	2.92296	0.00346726	0.0345245
TIGAR	280.878	2.02045	0.606359	3.3321	0.000861925	0.0155998
TNFRSF12A	159.463	1.9938	0.631893	3.15527	0.00160348	0.0220446
C16orf54	208.253	1.99334	0.509432	3.91288	9.12029e-05	0.00477233
TRAPPC5	227.672	1.98266	0.467829	4.23801	2.25514e-05	0.00220975
KCNE1B	136.382	1.98195	0.721935	2.74532	0.00604512	0.0483861
TMEM229B	342.502	1.97795	0.484775	4.08014	4.50082e-05	0.00322314
AC073111.4	439.327	1.97306	0.455897	4.32786	1.50562e-05	0.00180957
BBC3	204.53	1.96785	0.656755	2.99632	0.00273263	0.0298996
RNASEK	142.37	1.95273	0.698535	2.79546	0.00518261	0.0441225
TAX1BP3	52.0831	1.95181	0.705032	2.7684	0.00563316	0.0462942
LIMD2	919.904	1.95039	0.341446	5.71215	1.1156e-08	2.1453e-05
ZC3H12D	306.636	1.92579	0.473102	4.07057	4.68992e-05	0.00328761
KLF16	821.529	1.92391	0.437113	4.40141	1.07551e-05	0.00150415
WDR74	28853.2	1.91184	0.311141	6.14463	8.01485e-10	3.08251e-06
P2RX5-TAX1BP3	111.672	1.90619	0.641595	2.97101	0.0029682	0.0315556
SHLD3	124.619	1.90392	0.644302	2.95501	0.00312658	0.0325656
JMJD7-PLA2G4B	638.969	1.90289	0.373414	5.09591	3.47062e-07	0.00031407
BX255925.3	355.716	1.89708	0.494635	3.83532	0.000125403	0.00560814
RHOH	281.941	1.89398	0.512737	3.69386	0.000220877	0.00743538
ADGRG5	634.013	1.88256	0.468344	4.01961	5.82952e-05	0.00375236
TRIM29	238.91	1.8776	0.673882	2.78624	0.00533232	0.0448098
CD8A	330.669	1.87598	0.435526	4.30738	1.652e-05	0.00186871
LY75	186.389	1.87502	0.603377	3.10754	0.0018865	0.0242908
HAPLN3	131.338	1.86231	0.640875	2.90589	0.00366206	0.0357242
AL117339.5	300.998	1.85163	0.427613	4.33014	1.49013e-05	0.00180957
IKZF3	1924.61	1.84786	0.410365	4.50298	6.70071e-06	0.00120736
AC104389.5	120.064	1.84587	0.579109	3.18743	0.00143542	0.0207347
AEN	740.637	1.84297	0.513006	3.5925	0.000327523	0.00898149
AL365205.1	150.073	1.84173	0.600047	3.06931	0.00214552	0.0262277
LRRC49	110.172	1.83719	0.625392	2.93767	0.0033069	0.0335355
MSC	164.359	1.82403	0.568574	3.20807	0.00133627	0.0198649
WNT11	276.725	1.8121	0.613165	2.95531	0.00312352	0.0325557
NDUFA7	99.939	1.80642	0.54013	3.34441	0.000824571	0.0152101
SPSB4	158.996	1.80184	0.654811	2.7517	0.00592869	0.0478525
LY6G5B	229.644	1.79783	0.480104	3.74466	0.000180637	0.0066801
SCAMP5	294.529	1.77698	0.522811	3.3989	0.000676582	0.0135705
ARPC1B	193.687	1.77326	0.553052	3.20631	0.00134447	0.0199069
MAFG	1442.29	1.77018	0.365316	4.8456	1.26228e-06	0.000588454
CHST9	864.506	1.7659	0.533855	3.30783	0.000940205	0.0163436
AL138752.2	84.1681	1.76325	0.621725	2.83607	0.00456726	0.0407333
ANKUB1	93.0041	1.76085	0.579831	3.03683	0.0023908	0.0276958
CCDC200	580.097	1.75772	0.439793	3.99669	6.42336e-05	0.00389812
NCBP2AS2	331.196	1.75569	0.568101	3.09045	0.00199855	0.0252615
LIME1	547.421	1.75538	0.412847	4.25189	2.1197e-05	0.00215372
FBF1	185.603	1.75055	0.576422	3.03693	0.00239	0.0276958
MPPED1	2740.82	1.75021	0.566772	3.08803	0.00201486	0.0253188
PHOSPHO1	325.368	1.74984	0.476047	3.67577	0.000237132	0.0078064
FBXO10	272.206	1.74977	0.594147	2.94502	0.00322935	0.0332017
RALGDS	415.948	1.74687	0.404571	4.31783	1.57567e-05	0.00186463
HKDC1	343.191	1.74324	0.622894	2.79862	0.00513216	0.0438872
LEF1	170.749	1.74298	0.556855	3.13004	0.00174783	0.0232199
LDHB	99.3882	1.73821	0.591612	2.93809	0.00330236	0.0335355
IGHA1	1051.22	1.73426	0.436891	3.96954	7.2012e-05	0.00420129
AP002495.1	389.596	1.72818	0.420749	4.1074	4.00144e-05	0.00301756
CLDN34	137.925	1.72499	0.629611	2.73977	0.00614826	0.0489126
SPOCK2	800.802	1.7206	0.342289	5.02673	4.98917e-07	0.000382035
C1orf210	183.618	1.71657	0.54207	3.16669	0.00154184	0.0214658
ARF3	2266.15	1.71377	0.345866	4.95499	7.23323e-07	0.00046365
GPR37L1	90.5743	1.71101	0.54055	3.16531	0.00154918	0.0215253
RBM14-RBM4	235.793	1.70342	0.479843	3.54996	0.000385293	0.00986248
LFNG	584.123	1.69837	0.374603	4.53379	5.79352e-06	0.0011652
AC093155.3	68.1009	1.69747	0.603881	2.81094	0.00493968	0.0427738
FAM111B	181.447	1.69627	0.573874	2.95582	0.00311839	0.0325464
BICDL1	280.675	1.69588	0.485415	3.49366	0.000476446	0.0111903
AC010422.8	200.471	1.69451	0.425398	3.98334	6.79528e-05	0.00405188
BCL11A	627.775	1.69201	0.484523	3.49212	0.00047921	0.0112074
PAGR1	553.528	1.68975	0.382015	4.42325	9.72254e-06	0.00142449
CRLS1	1050.08	1.68878	0.306411	5.51148	3.55838e-08	6.08245e-05
INAFM1	149.62	1.68846	0.553574	3.0501	0.00228765	0.0271762
AC092329.3	217.577	1.68315	0.416384	4.0423	5.29289e-05	0.00351185
TAP2	874.302	1.66804	0.444273	3.75454	0.000173659	0.00652095
ST8SIA1	200.778	1.66565	0.546963	3.04527	0.00232471	0.0275002
CD247	358.15	1.6647	0.452995	3.67488	0.000237959	0.0078064
AL135905.2	181.955	1.6581	0.446684	3.71201	0.00020562	0.00718922
CHMP4A	382.965	1.65565	0.441066	3.75374	0.000174214	0.00652095
TIGD5	831.724	1.65416	0.410157	4.03299	5.50707e-05	0.00357471
PGF	195.972	1.65323	0.515882	3.20467	0.00135219	0.0199445
HERC3	310.772	1.65124	0.529134	3.12065	0.00180452	0.0236665
HMGN4	628.599	1.65046	0.318775	5.17749	2.24894e-07	0.000247126
MUTYH	152.463	1.64475	0.558768	2.94354	0.00324486	0.0332442
GFI1	227.37	1.63745	0.506833	3.23076	0.00123462	0.0191376
TUBA8	236.906	1.63321	0.579248	2.81954	0.00480929	0.0420376
MAFF	141.607	1.6317	0.533732	3.05714	0.00223456	0.026752
PAX5	86.5384	1.63029	0.582973	2.79651	0.00516571	0.0440762
FAM240C	99.0221	1.62591	0.56877	2.85864	0.00425462	0.0390532
ZBED6	144.406	1.62578	0.548902	2.96187	0.00305779	0.0321758
AK1	164.854	1.62508	0.569128	2.85539	0.00429841	0.0393378
SLC25A10	1263.6	1.61784	0.391923	4.12795	3.66013e-05	0.00284381
SLAMF1	163.888	1.59252	0.550395	2.89341	0.00381083	0.0365669
PIK3R3	566.034	1.5923	0.494057	3.22291	0.00126893	0.0194629
AMT	176.967	1.59016	0.529358	3.00395	0.00266503	0.0295266
ZFP41	594.762	1.58978	0.370916	4.28611	1.81832e-05	0.0019839
CDKN1A	1416.88	1.58943	0.403022	3.94379	8.02048e-05	0.00447305
AC006254.1	5536.14	1.58935	0.333488	4.76583	1.88079e-06	0.000803726
ARHGAP19	582.463	1.57588	0.389611	4.04475	5.23798e-05	0.00350353
MBD3	1531.33	1.57399	0.354738	4.43706	9.11962e-06	0.00142449
CD84	1708.5	1.57226	0.40615	3.87115	0.000108324	0.00518823
C5AR2	445.705	1.56984	0.510215	3.07682	0.00209219	0.025811
FAM156B	1078.96	1.56931	0.346946	4.52321	6.09084e-06	0.0011652
ARHGEF18	933.831	1.56921	0.340471	4.60896	4.04693e-06	0.00102062
HDAC10	147.136	1.56851	0.524036	2.99312	0.00276137	0.0301069
CD59	5368.9	1.55972	0.309442	5.04045	4.64446e-07	0.000382035
GET4	1883.88	1.55896	0.350279	4.45061	8.56265e-06	0.00137216
CSNK1E	944.364	1.55646	0.397753	3.91314	9.11028e-05	0.00477233
KCNAB2	1055.1	1.54791	0.318366	4.86206	1.16173e-06	0.000576519
MAD1L1	193.937	1.54487	0.39063	3.95483	7.65903e-05	0.00437403
SNN	825.344	1.54457	0.345714	4.46778	7.90373e-06	0.00129352
CYP3A7	580.012	1.54208	0.563735	2.73546	0.00622926	0.0493211
C1orf116	112.642	1.53975	0.421263	3.65507	0.000257111	0.00810889
AARSD1	142.565	1.53832	0.550445	2.79468	0.00519509	0.0441279
INAFM2	393.604	1.53553	0.460337	3.33565	0.000850987	0.0154382
CD6	363.748	1.5331	0.412813	3.71379	0.000204179	0.0071551
AC099489.1	204.299	1.53214	0.521031	2.9406	0.0032758	0.0333741
SCART1	1402.94	1.53042	0.338187	4.52536	6.02922e-06	0.0011652
EPOP	186.171	1.52758	0.478434	3.19288	0.0014086	0.0204871
ZNF677	269.043	1.52694	0.428263	3.56543	0.000363261	0.00960744
SLAMF7	677.361	1.52329	0.360679	4.22339	2.40653e-05	0.00225729
TMEM250	1028.45	1.51438	0.349801	4.32927	1.49604e-05	0.00180957
EIF4E3	1468.83	1.51345	0.348922	4.3375	1.44116e-05	0.00179088
LYNX1	3347.95	1.51338	0.345092	4.38543	1.15755e-05	0.00158998
RELT	527.169	1.51206	0.348632	4.33714	1.44351e-05	0.00179088
IRF4	409.72	1.50389	0.542623	2.77151	0.00557972	0.0461262
OTOA	76.3968	1.50351	0.513182	2.92978	0.00339197	0.0340614
TOR4A	448.918	1.50289	0.397874	3.7773	0.00015854	0.00626955
IER2	1868.86	1.5024	0.300274	5.00342	5.63214e-07	0.000382035
PCYOX1L	286.073	1.50197	0.471172	3.18773	0.00143395	0.020733
MTG1	560.993	1.49952	0.316618	4.73606	2.17908e-06	0.000842453
ACY1	192.705	1.49829	0.434282	3.45003	0.000560519	0.0122139
BCL2	1457.92	1.49815	0.389009	3.8512	0.000117543	0.005495
CDR2L	226.321	1.49755	0.442738	3.38247	0.000718377	0.0139893
ALG9	641.23	1.48854	0.453903	3.27943	0.00104017	0.0174504
SLC39A3	336.621	1.48555	0.465286	3.19277	0.00140914	0.0204871
POU2F2	459.369	1.48363	0.445231	3.33228	0.000861364	0.0155998
FAM78A	651.553	1.48036	0.354427	4.17677	2.95677e-05	0.00256989
ADORA2A	496.85	1.47896	0.485777	3.04453	0.00233044	0.0275002
ISG20	501.518	1.47826	0.465574	3.17515	0.0014976	0.0211757
SPAAR	152.961	1.4758	0.48642	3.03401	0.00241327	0.0277887
RTEL1-TNFRSF6B	422.805	1.47489	0.504299	2.92464	0.00344855	0.0344496
PDCD6	1553.83	1.4721	0.336705	4.37208	1.23068e-05	0.00163214
RPL36A	213.31	1.47163	0.515897	2.85256	0.0043368	0.0395234
BCL11B	442.288	1.47081	0.484746	3.03419	0.00241183	0.0277887
EGLN2	1114.61	1.4655	0.394133	3.71829	0.000200576	0.00710087
NRSN2	177.897	1.4622	0.506055	2.88941	0.00385967	0.0368802
SGPP2	194.56	1.46067	0.526893	2.77223	0.00556738	0.0460724
C12orf76	564.104	1.4575	0.419181	3.477	0.000507052	0.0114713
ISY1	342.433	1.457	0.490452	2.97073	0.00297096	0.0315556
TRIM59	121.737	1.45178	0.483485	3.00274	0.00267562	0.0295412
SLC35A1	602.917	1.44665	0.446154	3.24249	0.00118491	0.0187537
HIST1H3E	187.646	1.44497	0.516639	2.79688	0.00515994	0.0440514
KCNK6	1032.86	1.44358	0.321627	4.48837	7.17704e-06	0.00123519
ANKRD9	837.604	1.44293	0.337386	4.27679	1.8961e-05	0.00202682
AL157392.5	534.645	1.43723	0.393905	3.64868	0.00026359	0.00817553
AC107871.1	194.751	1.43465	0.430911	3.32935	0.000870486	0.0156443
CCND2	1015.96	1.43258	0.406169	3.52705	0.000420225	0.010402
AC005726.1	214.427	1.43174	0.509453	2.81035	0.00494878	0.0427949
ZNF747	710.595	1.42965	0.380721	3.75512	0.000173258	0.00652095
RASSF3	1075.45	1.42898	0.311295	4.59044	4.42305e-06	0.00104683
LPAR2	166.542	1.42681	0.50712	2.81355	0.00489976	0.0425864
FAM47E	930.173	1.4226	0.347543	4.0933	4.25275e-05	0.00312928
FXYD6	835.92	1.41608	0.362529	3.90613	9.37862e-05	0.00485793
CHMP3	1146.64	1.41529	0.337291	4.19604	2.71621e-05	0.00244363
CCR5	409.773	1.41245	0.428406	3.29698	0.000977291	0.0167789
NCMAP	563.423	1.40972	0.4638	3.0395	0.00236972	0.0276958
RABGEF1	410.241	1.40904	0.351004	4.01431	5.9619e-05	0.00378558
BCL2L2	1744.25	1.40739	0.305198	4.61141	3.99955e-06	0.00102062
FAM53B	1701.06	1.40345	0.310079	4.5261	6.0082e-06	0.0011652
CORO7	340.647	1.40332	0.42016	3.33997	0.000837862	0.0153469
LYRM9	285.167	1.39961	0.378063	3.70206	0.000213858	0.00731109
RAD51D	737.28	1.39582	0.313436	4.4533	8.45608e-06	0.00136935
SLC24A4	269.91	1.39564	0.449732	3.10328	0.0019139	0.0245089
SHPK	865.153	1.39215	0.388932	3.57942	0.000344362	0.00929415
CYB561D1	891.024	1.39088	0.308446	4.5093	6.50416e-06	0.00120305
SLC25A29	1931.21	1.38902	0.298355	4.65559	3.23059e-06	0.000974499
TWSG1	632.606	1.38619	0.321742	4.3084	1.64439e-05	0.00186871
MARVELD1	346.686	1.38532	0.351953	3.93611	8.28137e-05	0.00452407
SMIM5	383.783	1.38372	0.368716	3.75282	0.000174858	0.00652917
AC011498.4	857.155	1.38306	0.428151	3.23032	0.00123653	0.0191376
AC244197.3	459.139	1.38256	0.384018	3.60024	0.000317927	0.0088126
LRRC75A	1815.77	1.38178	0.320365	4.31315	1.60948e-05	0.00186871
AC040162.1	288.418	1.38012	0.385387	3.58114	0.000342101	0.00926563
LY9	301.903	1.37383	0.420461	3.26744	0.00108525	0.0178561
SPECC1L	1548.88	1.37271	0.349308	3.9298	8.50182e-05	0.00460535
F11R	3471.72	1.37167	0.266439	5.14816	2.63051e-07	0.000253934
UQCR11	439.696	1.37019	0.404132	3.39044	0.000697806	0.0137631
SNX22	434.332	1.37014	0.313797	4.36631	1.26364e-05	0.0016336
CLN8	3052.88	1.36591	0.304474	4.48612	7.25303e-06	0.00123519
SHB	1099.55	1.36046	0.275978	4.92961	8.23952e-07	0.000487526
C1orf50	490.627	1.35604	0.394865	3.43419	0.000594318	0.0126459
AC132217.2	316.014	1.35458	0.492919	2.74808	0.00599453	0.048134
TMEM141	549.912	1.35276	0.449773	3.00765	0.00263277	0.0293923
HS6ST1	3329.6	1.35158	0.262574	5.14741	2.64102e-07	0.000253934
APOC4-APOC2	413.298	1.35117	0.436043	3.09871	0.00194365	0.0247321
PLEKHO2	1055.47	1.35034	0.284059	4.75374	1.99689e-06	0.000812929
EIF4A1	2162.51	1.34807	0.335875	4.01362	5.97956e-05	0.00378558
CTSD	6501.29	1.34586	0.275058	4.89299	9.93177e-07	0.000529987
TRIM69	904.458	1.34187	0.409046	3.28049	0.00103626	0.0174227
SCML4	600.271	1.33824	0.366607	3.65034	0.00026189	0.00815571
RAP2B	1765.27	1.33729	0.338868	3.94634	7.9356e-05	0.00446928
BBS5	213.692	1.33356	0.450384	2.96095	0.00306692	0.0322031
CD38	1056.01	1.33233	0.336443	3.96005	7.49333e-05	0.00431751
IL32	2852.54	1.33226	0.439295	3.03272	0.0024236	0.0278617
GUCY1A2	1906.99	1.33107	0.352493	3.77615	0.00015927	0.00626955
TMEM189	723.762	1.3309	0.341967	3.8919	9.94605e-05	0.00504543
ZNF8	689.272	1.32866	0.37397	3.55287	0.000381058	0.00978663
SERTAD3	451.922	1.32703	0.478486	2.77339	0.00554749	0.0460316
PAM16	748.982	1.32524	0.395028	3.3548	0.000794229	0.0149005
CLN5	2123.34	1.32051	0.362195	3.64586	0.000266502	0.00821618
KLLN	125.051	1.31717	0.334665	3.93577	8.29296e-05	0.00452407
DNAJC5	3575.93	1.31656	0.277019	4.75262	2.00801e-06	0.000812929
BORCS8	718.019	1.3164	0.393392	3.34629	0.000819017	0.0151622
CHST3	465.466	1.31592	0.348492	3.77603	0.000159347	0.00626955
FBXO17	2558.37	1.31436	0.262834	5.00072	5.71165e-07	0.000382035
SLC7A1	259.184	1.31373	0.427458	3.07334	0.00211675	0.0259682
FAM131A	537.958	1.31368	0.289482	4.53803	5.67826e-06	0.0011652
GEM	438.126	1.30464	0.400313	3.25904	0.00111789	0.0180939
EEF1AKMT3	519.928	1.30343	0.464647	2.80521	0.0050284	0.0432887
SDHAF2	438.31	1.30312	0.400465	3.25401	0.00113788	0.01833
ZMAT3	2464.61	1.30083	0.376025	3.45943	0.000541319	0.0119822
GOSR2	3214.95	1.30075	0.293897	4.42588	9.605e-06	0.00142449
GNB1L	230.651	1.2953	0.428035	3.02616	0.00247678	0.0282827
RTL6	834.639	1.29339	0.346689	3.73069	0.000190958	0.00691225
GRASP	409.738	1.29218	0.387041	3.33862	0.000841966	0.0153469
CYB561	770.403	1.29106	0.28406	4.54503	5.49284e-06	0.0011652
ZNF571	504.645	1.29093	0.382383	3.37601	0.000735452	0.0141605
FAM110C	1526.21	1.29039	0.31523	4.09347	4.24965e-05	0.00312928
AC068580.4	1398.27	1.29015	0.335098	3.85007	0.000118082	0.005495
CHRNB2	309.62	1.28762	0.461846	2.78798	0.00530373	0.0446196
FZD3	435.486	1.28662	0.400385	3.21346	0.00131148	0.0196815
DCAF8	6527.07	1.28655	0.304913	4.21938	2.44976e-05	0.00227031
LAIR1	461.275	1.28634	0.31247	4.11668	3.84362e-05	0.00292724
GBGT1	204.16	1.28248	0.380208	3.3731	0.000743277	0.0142576
TIMM10B	1316.96	1.27926	0.370122	3.45631	0.000547623	0.0120524
TVP23C	1293.74	1.27833	0.336295	3.80121	0.000143993	0.00605241
TMED7	3875.88	1.27746	0.371348	3.44006	0.000581585	0.0124438
PACC1	375.251	1.27679	0.419496	3.04363	0.00233741	0.0275335
MED22	1027.3	1.27563	0.335333	3.80407	0.000142339	0.00599928
IKZF1	1559.28	1.27545	0.328779	3.87934	0.000104742	0.0051317
LHX4	482.843	1.27483	0.309509	4.11886	3.80745e-05	0.00291917
APH1B	405.04	1.27059	0.350276	3.62741	0.000286278	0.00848574
TNFAIP8	639.861	1.26812	0.454114	2.79251	0.00523008	0.0442329
DDX39B	6067.29	1.26771	0.349425	3.62799	0.000285631	0.00848574
CSKMT	526.982	1.26698	0.358809	3.53106	0.000413892	0.0103031
C19orf25	895.489	1.26675	0.323853	3.91149	9.17297e-05	0.00478362
C11orf71	747.678	1.26084	0.3554	3.54768	0.000388641	0.00993164
KCTD12	2548.11	1.25863	0.325146	3.87097	0.000108401	0.00518823
IFNAR2	1087.76	1.25785	0.385101	3.2663	0.00108964	0.0178574
STRADA	1461.32	1.25763	0.324462	3.87606	0.000106163	0.00518478
SERTAD1	230.224	1.25471	0.421862	2.97421	0.00293739	0.0313376
ZNF430	380.16	1.2522	0.432787	2.89334	0.00381174	0.0365669
TMEM26	527.697	1.25191	0.28567	4.38236	1.17401e-05	0.00159831
PYCR3	593.195	1.24755	0.429881	2.90209	0.00370682	0.0360238
SMIM7	1786.82	1.24755	0.281778	4.42742	9.5367e-06	0.00142449
SLC38A1	1789.03	1.24611	0.414838	3.00383	0.00266601	0.0295266
AC093323.1	434.257	1.24512	0.321954	3.86738	0.000110013	0.00523974
SPN	707.21	1.24388	0.299174	4.15771	3.2145e-05	0.00271714
ITK	452.568	1.24323	0.451574	2.7531	0.00590336	0.0476982
ZNF410	326.658	1.2427	0.423659	2.93325	0.00335438	0.0337943
SCLY	972.021	1.24264	0.356888	3.48188	0.000497906	0.0113647
LBH	927.373	1.24076	0.288453	4.30145	1.69686e-05	0.00189163
UNC119	716.764	1.2407	0.327852	3.78433	0.000154123	0.00622319
PGBD5	603.81	1.24046	0.312148	3.97393	7.06959e-05	0.00416846
CYB5RL	644.921	1.23793	0.341777	3.62203	0.0002923	0.00853795
HLA-DMB	979.366	1.23648	0.353806	3.4948	0.000474413	0.0111721
ARPC4	819.819	1.23181	0.36465	3.37805	0.000730008	0.0141441
B3GALT6	456.955	1.22747	0.252204	4.86698	1.13317e-06	0.000576519
CYBC1	2161.79	1.22503	0.270672	4.52588	6.01443e-06	0.0011652
NATD1	972.322	1.22463	0.335302	3.65233	0.000259874	0.00814958
APOL3	5261.55	1.22215	0.329058	3.71409	0.000203936	0.0071551
IKBKE	342.373	1.21972	0.300295	4.06174	4.87086e-05	0.00330162
RHOF	598.746	1.21514	0.36378	3.34032	0.000836831	0.0153469
FAM219A	776.116	1.2141	0.343324	3.53631	0.000405751	0.0101995
UBAP1L	2177.09	1.21241	0.34197	3.54537	0.000392055	0.00998843
B3GALT4	233.46	1.21128	0.406734	2.97807	0.00290071	0.0311189
MTURN	1047.58	1.21086	0.378835	3.19627	0.00139219	0.0203976
STX16	4678.68	1.20876	0.328673	3.67769	0.000235357	0.00778651
EEF1AKMT2	798.266	1.20746	0.424527	2.84424	0.00445172	0.0400813
ELOVL2	4780.45	1.2066	0.392094	3.07732	0.0020887	0.0257955
SDCBP2	272.984	1.20584	0.359676	3.35257	0.000800657	0.0149529
HLA-DOA	641.376	1.20324	0.325576	3.69571	0.000219272	0.00740959
SCRN1	609.026	1.19946	0.331919	3.61373	0.000301828	0.00869469
RAB3D	428.803	1.19655	0.311149	3.84558	0.000120267	0.00550996
ZSCAN5A	512.281	1.19497	0.31058	3.84756	0.000119301	0.005495
CCND3	1192.49	1.19421	0.275147	4.34027	1.42306e-05	0.00179088
SDC3	5704.48	1.19339	0.288114	4.14208	3.4417e-05	0.00280424
PI4K2A	640.225	1.19305	0.33124	3.60178	0.000316041	0.00880794
CLEC2D	1304.76	1.19292	0.353129	3.37815	0.000729759	0.0141441
VASH1	1901.69	1.19261	0.312546	3.81579	0.000135749	0.00584975
RAD50	621.354	1.19208	0.306527	3.88898	0.000100666	0.00504543
POLR2J2	946.813	1.19115	0.355058	3.3548	0.000794217	0.0149005
ZNF587	2686.07	1.19099	0.343619	3.46601	0.000528247	0.0117947
SOX4	317.741	1.19028	0.37463	3.17722	0.00148693	0.0210829
NUDT3	3379.3	1.18918	0.2762	4.3055	1.66607e-05	0.00187086
HNRNPUL2	1501	1.18918	0.329592	3.60804	0.000308521	0.00874085
NABP1	2994.58	1.18882	0.333237	3.56748	0.000360433	0.0095744
URM1	950.987	1.18138	0.290368	4.06857	4.73021e-05	0.00328761
AGPAT1	579.443	1.17604	0.291312	4.03703	5.41315e-05	0.00352864
ZDHHC24	920.678	1.1759	0.27799	4.23001	2.33679e-05	0.00223287
STK17B	1349.72	1.17377	0.418806	2.80267	0.0050682	0.0435582
RGS19	387.186	1.17316	0.334794	3.50413	0.000458101	0.0109557
PLCXD2	641.576	1.17121	0.342156	3.42303	0.000619278	0.0129649
LTO1	912.743	1.17056	0.322388	3.63091	0.000282423	0.00848574
PAPLN	1245.97	1.16997	0.319944	3.65679	0.000255391	0.00810088
BIRC3	2349.2	1.16988	0.417685	2.80088	0.00509641	0.0436544
FZD4	4827.17	1.16851	0.265379	4.40316	1.06686e-05	0.00150415
SPATA2L	584.626	1.1681	0.423093	2.76085	0.0057651	0.0470934
IGIP	1175.73	1.16319	0.287764	4.04216	5.29608e-05	0.00351185
MED9	549.939	1.1628	0.307224	3.78486	0.000153795	0.00622319
PABPN1	2583.8	1.16278	0.296928	3.91603	9.00178e-05	0.00475888
MED17	1069.46	1.16253	0.365426	3.18129	0.00146622	0.0209826
EMILIN2	844.889	1.1607	0.352597	3.29187	0.000995233	0.016862
CD302	2508.01	1.16049	0.37294	3.11174	0.0018599	0.0241661
ST8SIA4	682.64	1.16038	0.327648	3.54155	0.000397777	0.0100483
C8orf82	1936.01	1.15946	0.314364	3.68829	0.000225766	0.00758338
STARD4	2340.66	1.1594	0.347258	3.33872	0.000841655	0.0153469
CMTM4	1443.74	1.15927	0.272704	4.25102	2.12796e-05	0.00215372
TAL1	346.288	1.1582	0.320517	3.61353	0.000302059	0.00869469
C12orf45	3196.07	1.15517	0.268046	4.3096	1.63549e-05	0.00186871
CDC42SE1	2519.51	1.15481	0.296199	3.89877	9.6682e-05	0.00495786
BMI1	1017.88	1.15456	0.356282	3.24059	0.00119282	0.0188208
GPRIN3	1513.05	1.15284	0.376443	3.06244	0.00219541	0.0265103
SRSF1	3791.04	1.15271	0.347692	3.31532	0.000915393	0.0161311
NFAM1	641.077	1.15268	0.415463	2.77444	0.00552964	0.0460283
IL18BP	722.033	1.15182	0.288627	3.9907	6.58782e-05	0.00395887
SUSD6	2669.78	1.15036	0.254349	4.52276	6.10392e-06	0.0011652
PRORP	575.67	1.15	0.389536	2.95222	0.00315496	0.0327503
PLEK	1092.98	1.14978	0.275141	4.17887	2.92958e-05	0.00256072
PTAFR	366.64	1.14899	0.405665	2.83236	0.00462051	0.0409416
ZNF431	832.986	1.14739	0.38046	3.0158	0.00256301	0.0289495
JUND	1343.8	1.14706	0.299033	3.8359	0.000125103	0.00560814
IL7R	1055.55	1.14687	0.413902	2.77086	0.00559081	0.0461262
POU5F2	842.742	1.14528	0.317254	3.60997	0.00030623	0.00873041
CD274	349.007	1.14451	0.383543	2.98406	0.00284452	0.0307304
IL15	551.689	1.14326	0.332083	3.4427	0.000575933	0.0123745
CCDC3	1052.52	1.1402	0.293738	3.8817	0.000103729	0.00511465
RCAN3	838.271	1.13702	0.324961	3.49895	0.000467094	0.011055
CFAP298	347.017	1.13691	0.325144	3.49664	0.000471163	0.0111342
MEIOC	261.55	1.13505	0.402561	2.81957	0.00480888	0.0420376
RAB5C	654.643	1.13504	0.289532	3.92027	8.84495e-05	0.0047165
ZNF395	3009.6	1.13487	0.309444	3.66746	0.000244976	0.00794002
NEDD8	977.695	1.13421	0.283772	3.9969	6.41768e-05	0.00389812
TTLL3	1464.94	1.13386	0.332855	3.40647	0.000658082	0.0133738
PSMD9	516.997	1.13277	0.343095	3.30163	0.00096125	0.0165598
CTNNBIP1	890.898	1.13274	0.264104	4.28902	1.79467e-05	0.00197209
MAFK	647.45	1.12903	0.377156	2.99352	0.00275775	0.0300888
TIAF1	1750.08	1.12859	0.354504	3.18358	0.00145466	0.0209144
TCTA	1386.14	1.12841	0.245699	4.59265	4.37655e-06	0.00104683
APOC2	464.755	1.12753	0.360081	3.13132	0.00174024	0.023173
CCDC85C	2956.01	1.12711	0.239052	4.71494	2.41781e-06	0.000865015
KIAA0040	969.331	1.12685	0.33845	3.32944	0.000870195	0.0156443
VPS33A	546.713	1.12421	0.350483	3.20761	0.00133841	0.0198727
DPH3	617.638	1.1229	0.343507	3.26893	0.00107957	0.017839
MFSD14C	1979.95	1.12273	0.341046	3.29201	0.000994731	0.016862
TMEM170B	2404.5	1.12132	0.293362	3.8223	0.000132214	0.00577356
CSNK1G1	1009.77	1.12094	0.321075	3.49122	0.000480815	0.0112074
SLC6A6	829.136	1.12014	0.277379	4.03828	5.38443e-05	0.00352485
CRCP	1516.77	1.11937	0.299722	3.7347	0.000187936	0.00686747
TMEM19	1146.91	1.11835	0.278707	4.01262	6.00482e-05	0.00378599
CDIP1	1388.24	1.11772	0.287406	3.889	0.000100658	0.00504543
FSTL3	466.773	1.11648	0.342053	3.26405	0.00109831	0.0179368
IRGQ	2354.69	1.11438	0.246454	4.52168	6.13504e-06	0.0011652
SRSF2	2225.46	1.11437	0.323442	3.44533	0.000570362	0.0123237
KLF13	9149.46	1.11306	0.278085	4.00259	6.26527e-05	0.00388278
GATA4	2587.65	1.11194	0.327589	3.39431	0.000688016	0.013675
GNG7	495.359	1.11161	0.308604	3.60204	0.000315729	0.00880794
GJD3	406.944	1.11106	0.324513	3.42377	0.000617591	0.0129649
IRF1	3804.95	1.10962	0.285143	3.89146	9.96411e-05	0.00504543
UBALD1	844.847	1.10864	0.302128	3.66943	0.00024309	0.00792135
TMEM185B	690.757	1.10647	0.272021	4.06758	4.7503e-05	0.00328761
GRPEL2	938.826	1.10599	0.335486	3.29669	0.00097833	0.0167789
TRAPPC2	996.086	1.10538	0.253114	4.36713	1.25889e-05	0.0016336
MXD4	3499.51	1.10425	0.250625	4.40598	1.05305e-05	0.00150415
SDHAF1	409.967	1.10175	0.334282	3.29586	0.000981207	0.0168094
POLR2M	713.6	1.10051	0.368354	2.98763	0.00281153	0.0305026
PSMA2	920.958	1.10041	0.360533	3.05217	0.00227195	0.0270524
DCTN5	2723.87	1.09909	0.253407	4.33726	1.44268e-05	0.00179088
LRRC20	1269.09	1.09652	0.297503	3.68573	0.000228048	0.00762673
FP565260.3	496.899	1.09574	0.345745	3.16923	0.00152843	0.021416
ZNRF2	1754.48	1.09564	0.278062	3.94026	8.13922e-05	0.00449445
TMEM167A	2823.18	1.09474	0.302846	3.61485	0.000300524	0.00869033
LHFPL2	938.192	1.0947	0.349228	3.13462	0.00172076	0.0230348
PLA2G12A	1884.25	1.09192	0.294872	3.70301	0.000213053	0.00731109
METRN	985.321	1.09066	0.368914	2.95641	0.00311246	0.0325285
NEMP1	1227.24	1.09032	0.30186	3.61201	0.000303837	0.00870434
ZNF710	1586.52	1.08952	0.267971	4.06579	4.78695e-05	0.00328761
TMEM86A	666.798	1.08794	0.301817	3.60464	0.000312583	0.00879119
VMAC	580.295	1.08704	0.323569	3.35954	0.000780732	0.0147372
FHIT	545.438	1.08647	0.329757	3.29476	0.000985054	0.0168333
INSIG2	2990.19	1.08338	0.279723	3.87303	0.00010749	0.00518823
SLC33A1	1781.22	1.08308	0.376668	2.87541	0.00403499	0.0379545
EMID1	305.207	1.08121	0.330936	3.26712	0.00108647	0.0178572
TNFRSF1B	2311.58	1.0808	0.333402	3.24172	0.00118811	0.0187851
CRIPT	1472	1.08079	0.309764	3.48907	0.000484701	0.0112468
CSF1	1928.75	1.08004	0.231736	4.66064	3.15227e-06	0.000969891
AJUBA	2108.58	1.07623	0.299039	3.59896	0.000319494	0.00884011
SLC1A5	531.301	1.07444	0.35289	3.0447	0.00232913	0.0275002
VPS4A	2036.47	1.07361	0.252959	4.24419	2.19387e-05	0.00219159
LASP1	7192.27	1.07295	0.217057	4.94319	7.68558e-07	0.00047294
ARL4C	956.447	1.07254	0.314954	3.40538	0.000660713	0.0133919
GRAMD1B	768.244	1.07223	0.290848	3.68657	0.000227294	0.00761805
AATK	2122.72	1.07127	0.359679	2.97841	0.00289745	0.0311067
PPP1R16B	1022.07	1.07069	0.317729	3.36983	0.000752139	0.0143738
MOB3A	951.192	1.06915	0.281778	3.79429	0.000148065	0.0061232
TRIM11	1019.2	1.06734	0.290443	3.67485	0.000237988	0.0078064
ORAI2	550.342	1.06677	0.280902	3.79765	0.000146072	0.00605985
ARPIN	1161.71	1.06523	0.331939	3.20912	0.00133144	0.0198618
SERPINB9	1246.78	1.06456	0.309319	3.44162	0.000578238	0.0124067
RBM4	1822.87	1.06354	0.314984	3.37649	0.000734163	0.0141542
TRAF3IP3	736.679	1.06348	0.277775	3.82859	0.000128881	0.00570933
UCK2	1169.56	1.06234	0.241294	4.40269	1.06915e-05	0.00150415
GFOD1	3796.61	1.0617	0.295701	3.59047	0.000330085	0.00903564
ZNF697	1008.7	1.0614	0.250793	4.23216	2.31457e-05	0.00223287
MARCH1	1497.7	1.06119	0.36216	2.93016	0.00338785	0.0340614
KIF21B	1029.46	1.06109	0.264293	4.01483	5.94879e-05	0.00378558
LRAT	1030.51	1.06077	0.301456	3.51882	0.000433465	0.010568
PRDM11	1052.29	1.06071	0.266902	3.97417	7.06263e-05	0.00416846
RUBCNL	453.717	1.06019	0.338662	3.13052	0.00174499	0.0232022
ARL5A	2216.51	1.06017	0.343311	3.08807	0.00201459	0.0253188
CAPN3	1040.58	1.05882	0.371173	2.85265	0.00433566	0.0395234
TRMT9B	951.333	1.05797	0.281241	3.76179	0.000168699	0.00649444
NIPA1	1610.76	1.0547	0.322912	3.26621	0.00108997	0.0178574
ZNF699	425.106	1.05437	0.347687	3.03254	0.00242504	0.0278617
RPS10	263.762	1.0523	0.36668	2.86981	0.00410724	0.0383831
WBP1	392.445	1.05217	0.370742	2.83802	0.00453938	0.0406162
SMIM10L1	863.353	1.05215	0.341865	3.07768	0.0020862	0.0257955
PLEKHA8	1216.93	1.05128	0.291861	3.60197	0.000315817	0.00880794
TNFAIP8L1	3212.7	1.04952	0.236676	4.43442	9.23185e-06	0.00142449
GSKIP	325.019	1.04914	0.324905	3.22906	0.00124197	0.0192025
GPR180	1852.25	1.04893	0.325547	3.22206	0.00127271	0.0194807
ZNF736	1177.87	1.04843	0.323822	3.23766	0.00120513	0.0189241
MARCKS	2609.52	1.04679	0.282733	3.7024	0.00021357	0.00731109
TEX261	1605.95	1.04611	0.274667	3.80865	0.000139727	0.00592164
AKAP5	773.822	1.04411	0.380786	2.742	0.0061067	0.0487269
CMKLR1	958.874	1.04203	0.379188	2.74806	0.00599485	0.048134
SYNJ2BP	3511.42	1.03801	0.31371	3.30883	0.000936853	0.0163408
ADAM28	485.907	1.03794	0.359796	2.88479	0.00391675	0.0372636
GBP5	1471.82	1.03575	0.335472	3.08745	0.00201879	0.0253321
CBX5	6406.71	1.03498	0.258625	4.00186	6.28454e-05	0.00388278
NACC2	3031.73	1.03306	0.242603	4.25822	2.06063e-05	0.00215372
ARRDC4	1477.41	1.03217	0.333988	3.09043	0.00199867	0.0252615
IFFO2	1093.67	1.03136	0.253562	4.06747	4.75254e-05	0.00328761
ATXN7L3	2751.24	1.03018	0.26281	3.91985	8.86031e-05	0.0047165
NEURL1B	2046.52	1.03	0.267943	3.84411	0.000120991	0.00550996
NGRN	831.09	1.0295	0.290949	3.53841	0.000402539	0.0101353
SLC35C1	1524.66	1.02906	0.22131	4.64987	3.3215e-06	0.000981007
AP3S2	1571.21	1.02848	0.291621	3.52677	0.000420668	0.010402
SFT2D2	7961.49	1.02826	0.271431	3.78828	0.000151693	0.00622305
RASSF1	1125.68	1.02715	0.327192	3.13929	0.0016936	0.0228347
PHETA1	1265	1.02701	0.318783	3.22165	0.00127453	0.0194807
PARVG	1358.18	1.02665	0.259632	3.95427	7.67673e-05	0.00437403
C16orf72	14630.5	1.0238	0.267543	3.82666	0.000129892	0.00570933
DYRK2	1789.46	1.02368	0.226784	4.51388	6.36526e-06	0.00119419
ATXN7L3B	3667.42	1.01997	0.221693	4.60083	4.20817e-06	0.00104417
PTAR1	7350.22	1.01762	0.271848	3.74334	0.000181591	0.00668323
OAZ2	4355.6	1.01492	0.224267	4.52548	6.02587e-06	0.0011652
BTG2	681.791	1.01424	0.367759	2.7579	0.00581747	0.0472066
EXOSC6	2234.73	1.01257	0.308874	3.27825	0.00104451	0.0174661
ARL6IP1	5089.4	1.01002	0.277544	3.63912	0.00027357	0.00832176
ANKRD49	655.282	1.00675	0.347054	2.90085	0.00372153	0.0361081
TMEM138	1077.99	1.0063	0.253469	3.97009	7.18451e-05	0.00420129
SESN3	5807.85	1.00502	0.276909	3.62944	0.000284036	0.00848574
CAMK4	1090.34	1.00287	0.295863	3.38965	0.000699808	0.0137847
PLPP6	777.527	1.00267	0.266828	3.75773	0.000171459	0.00649685
CHST11	495.183	1.00182	0.365445	2.74138	0.00611808	0.0487317
LYRM7	1306.34	1.00155	0.294589	3.39983	0.000674281	0.0135585
JOSD1	1317.98	1.00149	0.264763	3.7826	0.000155198	0.00622866
AC015802.6	1641.29	1.00057	0.306424	3.26532	0.00109341	0.0178758
LAT2	697.744	0.999726	0.29011	3.44602	0.000568901	0.0123094
PPM1L	1427.08	0.999672	0.27605	3.62134	0.000293078	0.00853923
ZNF765	953.387	0.998909	0.297951	3.35259	0.000800578	0.0149529
HEMK1	4444.49	0.996397	0.264934	3.76093	0.000169284	0.00649444
CCDC9B	875.268	0.995741	0.323927	3.07397	0.00211232	0.0259608
BET1L	2164.06	0.995687	0.221193	4.50144	6.74941e-06	0.00120736
C11orf95	2500.49	0.995046	0.246893	4.03028	5.57113e-05	0.0036011
PAG1	2936.47	0.991973	0.321125	3.08906	0.00200793	0.0253188
SMIM13	896.233	0.988642	0.318371	3.10532	0.00190075	0.0243842
GLS	3590.95	0.988258	0.306086	3.22869	0.00124359	0.0192082
OPA3	1328.37	0.987167	0.262526	3.76027	0.00016973	0.00649534
FRMD6	692.619	0.986177	0.289107	3.41111	0.000646979	0.0132355
ZDHHC23	1718.76	0.985686	0.321677	3.06421	0.00218246	0.0264162
B2M	46793.2	0.985033	0.252635	3.89903	9.65795e-05	0.00495786
PRR5	1404.65	0.983146	0.265185	3.7074	0.000209399	0.00727177
ARID3A	578.737	0.980699	0.349102	2.8092	0.00496641	0.0428314
C14orf132	979.031	0.979876	0.290152	3.37711	0.000732516	0.0141542
C1orf198	821.615	0.979647	0.319991	3.06148	0.00220247	0.0265747
MGAT4A	1964.51	0.97542	0.301208	3.23836	0.00120217	0.0189103
ZNF117	1326.65	0.974827	0.347881	2.80219	0.00507572	0.0435984
DESI2	1141.75	0.974348	0.239804	4.0631	4.84248e-05	0.00330162
CIITA	6417.08	0.974105	0.289764	3.36171	0.000774602	0.0146394
SLC25A45	1225.42	0.97364	0.334949	2.90684	0.00365105	0.0356788
GPR153	987.762	0.971883	0.353721	2.7476	0.00600341	0.0481525
C1orf226	1249.25	0.971673	0.234534	4.143	3.42799e-05	0.00280424
RFLNB	646.475	0.971516	0.339004	2.86579	0.00415968	0.038549
TMBIM4	828.599	0.970394	0.312515	3.10512	0.00190204	0.0243842
UBE2W	1861.53	0.969883	0.343901	2.82024	0.00479872	0.0419929
NLRC3	1160.09	0.968649	0.286304	3.38329	0.000716228	0.0139797
PANK3	15624.6	0.96803	0.258265	3.74821	0.000178102	0.00661817
KCNA3	312.229	0.96677	0.309515	3.1235	0.00178717	0.0234989
TGIF2	799.432	0.965916	0.333213	2.89879	0.003746	0.0362444
CYTH4	1077.17	0.963839	0.262822	3.66727	0.000245158	0.00794002
ZNF641	2225.97	0.963608	0.265987	3.62276	0.000291472	0.00853795
TSPAN14	3151	0.963487	0.220635	4.36688	1.26035e-05	0.0016336
SLC35E1	2086.61	0.962978	0.203911	4.72255	2.32906e-06	0.0008531
RPP14	1844.98	0.962152	0.344116	2.79601	0.0051738	0.0440962
HSDL1	736.774	0.96147	0.309275	3.10879	0.00187855	0.024265
COA1	2597.41	0.96111	0.248309	3.87063	0.000108557	0.00518823
GABRE	1147.82	0.960923	0.30325	3.16875	0.00153097	0.021416
MGLL	9567.4	0.958876	0.234362	4.09144	4.28703e-05	0.00312928
CEBPZOS	1345.41	0.95832	0.306718	3.12443	0.00178147	0.0234843
LRRC57	877.585	0.957839	0.349391	2.74146	0.00611676	0.0487317
CCDC71L	950.562	0.957121	0.268504	3.56465	0.000364348	0.00960988
AP5B1	1775.81	0.950816	0.243817	3.89972	9.63059e-05	0.00495786
ATP2A3	1121.3	0.950222	0.322539	2.94607	0.00321842	0.0332008
NUDT16L1	942.918	0.950218	0.31638	3.00341	0.00266976	0.0295266
CEBPA	9307.78	0.949806	0.278333	3.41248	0.000643751	0.0132046
C15orf40	1518.98	0.949661	0.260105	3.65107	0.000261152	0.00815571
NAA40	1055.49	0.948142	0.265293	3.57394	0.000351651	0.00940833
TMEM263	1887.34	0.948106	0.327355	2.89626	0.00377636	0.0364464
ITIH4	1072.52	0.947647	0.313216	3.02554	0.00248191	0.0282827
SPRY4	1717.05	0.945961	0.338363	2.7957	0.00517879	0.0441144
ZNF506	2073.94	0.945547	0.316357	2.98886	0.00280022	0.0304442
NCALD	1163.24	0.943598	0.296449	3.183	0.00145757	0.0209367
LAT	510.194	0.942732	0.282338	3.33902	0.000840751	0.0153469
TP53I11	1310.22	0.942523	0.234582	4.01788	5.87235e-05	0.00376418
FADD	324.447	0.941468	0.330983	2.84446	0.00444866	0.0400813
VAMP1	1299.07	0.941122	0.259016	3.63345	0.000279651	0.00845217
WDR73	2770.97	0.940856	0.229982	4.09099	4.29535e-05	0.00312928
CCDC32	964.704	0.939714	0.282452	3.32699	0.000877898	0.0156859
PMEPA1	293.425	0.939175	0.288784	3.25217	0.00114529	0.0183944
TMX3	3916.41	0.93897	0.270659	3.4692	0.000522008	0.0116893
NRAS	2021.27	0.938444	0.262429	3.57599	0.000348901	0.00938501
DNAL1	582.701	0.937808	0.326455	2.8727	0.0040698	0.038107
PAWR	5063.61	0.937754	0.255503	3.67023	0.000242334	0.00791522
MRO	598.787	0.937698	0.292294	3.20806	0.00133631	0.0198649
C19orf12	3009.23	0.937239	0.295515	3.17154	0.00151633	0.0213424
KCTD7	804.353	0.93712	0.285341	3.28421	0.0010227	0.0172325
CCND1	6457.25	0.936566	0.268947	3.48234	0.000497051	0.011362
GPR161	504.93	0.936558	0.283481	3.30378	0.000953921	0.0165074
ARPP19	3889.75	0.936365	0.294463	3.1799	0.00147324	0.0209855
FGFR1OP2	2159.74	0.936328	0.283581	3.3018	0.000960667	0.0165598
RNASEH1	934.523	0.936039	0.335655	2.78869	0.0052921	0.0445614
PLEKHB2	1686.69	0.934458	0.252738	3.69734	0.000217871	0.00739897
HIC1	689.711	0.934132	0.341847	2.7326	0.00628368	0.0495988
IBA57	1272.45	0.933541	0.219732	4.24854	2.15169e-05	0.0021635
COX19	859.564	0.933441	0.298318	3.12901	0.00175397	0.0232712
GOLT1B	901.511	0.933138	0.319397	2.92156	0.00348284	0.0346155
RAB11FIP5	784.044	0.932791	0.281703	3.31126	0.000928781	0.0162682
PPM1B	1835.55	0.932097	0.304938	3.05668	0.00223803	0.026752
PAFAH1B2	2427.71	0.932057	0.234548	3.97385	7.07207e-05	0.00416846
TPRG1	3148.29	0.93195	0.272706	3.41742	0.000632174	0.0130583
SLC30A4	1066.97	0.931787	0.265742	3.50635	0.000454293	0.0109334
C1QTNF6	1782.1	0.930193	0.257162	3.61715	0.000297866	0.00864598
ADO	579.518	0.929339	0.277259	3.35188	0.000802635	0.0149529
POC1B	936.971	0.929016	0.256419	3.62305	0.000291152	0.00853795
EME2	1002.03	0.926569	0.30244	3.06365	0.00218656	0.026445
MTPN	2603.67	0.92588	0.267433	3.4621	0.000535983	0.011918
RNASET2	1463.8	0.925423	0.324358	2.85309	0.00432964	0.0395234
ZNF706	2496.41	0.925024	0.274593	3.36871	0.000755209	0.0144146
ARRB1	3974.32	0.922921	0.209404	4.40737	1.04631e-05	0.00150415
JAK3	1099.48	0.920103	0.262931	3.49941	0.000466288	0.011053
PEX19	2639.64	0.917336	0.246877	3.71577	0.000202586	0.00714813
LRRC58	2721.9	0.915512	0.284647	3.21631	0.00129849	0.019593
TNFSF13B	480.189	0.915008	0.280774	3.25888	0.00111852	0.0180939
FOXK1	4471.16	0.912913	0.220456	4.14102	3.45771e-05	0.00280424
TLCD4	14125.2	0.911566	0.275373	3.31029	0.000931994	0.016293
PLIN5	7408.38	0.911306	0.283992	3.20891	0.00133238	0.0198618
TIMP2	3998.96	0.909641	0.230546	3.9456	7.96011e-05	0.00446928
AGPAT4	506.266	0.908375	0.320543	2.83386	0.00459892	0.0408611
NAA30	2277.42	0.907416	0.233758	3.88186	0.000103659	0.00511465
CELF2	1723.88	0.906488	0.293912	3.08421	0.00204091	0.0254848
SLC37A2	864.088	0.906305	0.269544	3.36237	0.000772775	0.0146394
ITPRIPL2	2763.62	0.905094	0.22587	4.00714	6.14584e-05	0.00382784
PLEKHA2	2565.36	0.902563	0.227755	3.96287	7.40539e-05	0.00428288
ANKRD13D	1435.76	0.902289	0.259756	3.47361	0.000513515	0.0115417
HIGD1A	2166.8	0.901479	0.303956	2.96582	0.00301881	0.0319184
SRP19	1209.75	0.901258	0.287524	3.13454	0.00172121	0.0230348
VWA1	1240.69	0.900663	0.314042	2.86797	0.00413112	0.0385324
TNFAIP2	7018.94	0.900421	0.24774	3.63453	0.000278484	0.00843345
SNAP23	1738.56	0.898818	0.228131	3.93992	8.15084e-05	0.00449445
NEU3	3482.78	0.898485	0.263226	3.41336	0.000641669	0.0131795
PURA	5708.81	0.897163	0.228556	3.92534	8.66057e-05	0.00467488
PURB	3181.26	0.896572	0.282723	3.1712	0.00151811	0.021348
DYNLL2	5362.1	0.896245	0.197063	4.54801	5.41551e-06	0.0011652
SDR42E1	876.603	0.895379	0.243077	3.68352	0.000230031	0.0076604
TSTD3	766.182	0.893896	0.327316	2.73099	0.00631448	0.049708
FNTA	2002.06	0.893157	0.297487	3.00234	0.00267915	0.0295412
RAD18	699.54	0.891816	0.32327	2.75874	0.00580252	0.0472057
PGPEP1	7042.45	0.891274	0.232498	3.83347	0.00012635	0.0056341
TTL	1744.12	0.890982	0.263635	3.37961	0.000725896	0.0141
SOCS7	1834.22	0.88978	0.242889	3.66331	0.000248972	0.00799622
FAM102A	4807.69	0.888896	0.243203	3.65496	0.000257224	0.00810889
RBM7	1306.9	0.886957	0.319882	2.77276	0.00555831	0.0460654
CYB561A3	1630.5	0.886164	0.255129	3.4734	0.000513917	0.0115417
EXTL2	978.329	0.885335	0.315159	2.80917	0.00496693	0.0428314
ZBTB25	2243.5	0.885287	0.252962	3.49969	0.000465801	0.011053
LRRTM2	784.877	0.885216	0.298524	2.96531	0.00302379	0.0319492
ZCCHC24	4153.5	0.8841	0.195354	4.52563	6.02148e-06	0.0011652
LRRC3	5874.32	0.883488	0.243529	3.62786	0.000285779	0.00848574
LAPTM5	2806.52	0.88209	0.215367	4.09576	4.2079e-05	0.00312928
ZNRF1	1222.6	0.881072	0.270437	3.25795	0.00112218	0.0180995
ST3GAL3	1552.44	0.881014	0.29113	3.02619	0.00247654	0.0282827
PDP2	2345.4	0.880206	0.28528	3.08541	0.00203272	0.025455
SGCE	1319.73	0.879004	0.273087	3.21877	0.00128741	0.0195286
SNRPN	425.433	0.878695	0.308041	2.85253	0.00433728	0.0395234
NDUFA9	983.917	0.878239	0.254397	3.45224	0.000555952	0.0121602
GIMAP6	1228.61	0.878182	0.304079	2.88801	0.00387689	0.0369759
SNTB2	2100.06	0.878084	0.239962	3.65926	0.000252949	0.00804
PCBD2	1573.03	0.876103	0.246584	3.55296	0.000380916	0.00978663
ZNF528	995.338	0.875185	0.284698	3.07408	0.0021115	0.0259608
SPCS3	5149.08	0.875074	0.266339	3.28556	0.0010178	0.0171686
GDF7	3156.74	0.874907	0.309853	2.82362	0.00474853	0.0417437
C5orf24	3338.16	0.873283	0.229261	3.80911	0.000139465	0.00592164
PDCD1LG2	351.439	0.872799	0.292535	2.98357	0.00284903	0.0307575
PPP3R1	2205.81	0.871988	0.306915	2.84114	0.00449525	0.0403236
RAB40C	1351.12	0.869797	0.260733	3.33597	0.000850029	0.0154382
FAM83G	2157.97	0.869463	0.283195	3.0702	0.00213918	0.0261807
CHST12	2237.25	0.868558	0.245649	3.53576	0.000406598	0.0102001
SLC39A9	5173.45	0.868145	0.213111	4.07368	4.62755e-05	0.00328761
HLA-DMA	1271.41	0.866946	0.273936	3.16478	0.00155201	0.0215294
GPR157	1076.7	0.865005	0.269811	3.20596	0.00134611	0.019912
DR1	2886.98	0.86493	0.284246	3.04289	0.0023432	0.0275805
KIAA1143	1419.24	0.864433	0.252742	3.42021	0.000625722	0.0130082
EMB	890.304	0.863343	0.301137	2.86694	0.00414457	0.038549
MOB1B	1570.16	0.862497	0.31316	2.75418	0.00588403	0.047567
SYNE3	6433	0.861581	0.267645	3.21911	0.00128588	0.019528
XYLT1	400.571	0.861495	0.253561	3.39759	0.000679829	0.0136001
STX7	3791.83	0.861412	0.288486	2.98597	0.00282678	0.0306032
RAP2C	4048.31	0.860535	0.218482	3.9387	8.19238e-05	0.00450113
ZNF696	814.272	0.860229	0.272482	3.15702	0.00159393	0.0219437
MOB2	946.382	0.859985	0.261089	3.29384	0.00098827	0.0168367
MXD1	810.202	0.859736	0.235918	3.64421	0.000268218	0.00825253
NBPF12	8621.83	0.859228	0.243673	3.52615	0.000421652	0.010402
VMA21	1321.34	0.859212	0.302225	2.84295	0.00446982	0.0401859
ADCY1	14867.8	0.859142	0.199148	4.3141	1.60258e-05	0.00186871
SH2B3	3654.8	0.858922	0.198206	4.33347	1.46775e-05	0.00180639
CPTP	1253.78	0.858216	0.278694	3.07942	0.00207407	0.0257318
LUC7L2	3096.31	0.858092	0.243634	3.52205	0.000428223	0.0104734
TCF7	2126.9	0.85386	0.222255	3.8418	0.000122133	0.00550996
SDC4	6460.57	0.85364	0.213612	3.99622	6.43606e-05	0.00389812
ARHGAP27	1550.56	0.85157	0.308552	2.75989	0.00578214	0.0471396
ARFRP1	2432.22	0.850727	0.228811	3.71803	0.000200785	0.00710087
CBX7	2751.65	0.850222	0.243827	3.48699	0.000488489	0.0112667
H2AFY	5900.92	0.84909	0.265709	3.19557	0.00139555	0.020423
ATP1B3	330.439	0.848347	0.293234	2.89307	0.00381499	0.0365669
SCIMP	724.019	0.847452	0.247609	3.42254	0.000620381	0.0129649
RRM2B	1429.72	0.846462	0.292739	2.89152	0.00383382	0.0367016
UBE2I	1756.32	0.846431	0.217761	3.88697	0.000101503	0.00506407
BBIP1	1772.98	0.845755	0.299787	2.82119	0.00478457	0.0419646
C1QTNF1	1505.44	0.845552	0.266998	3.16688	0.00154084	0.0214658
MRPS25	3636.91	0.845318	0.250278	3.37752	0.000731424	0.0141538
DDA1	744.216	0.844534	0.270611	3.12085	0.00180332	0.0236665
TMEM127	3377.08	0.844478	0.214136	3.94365	8.02497e-05	0.00447305
PTPA	3552.67	0.843105	0.247554	3.40574	0.000659847	0.0133919
TRIM62	533.379	0.841516	0.284885	2.95388	0.00313808	0.0326191
SMIM12	2170.01	0.841351	0.242497	3.46954	0.000521352	0.0116893
MTMR9	1402.76	0.840822	0.279331	3.01012	0.00261143	0.0292389
ZNF329	886.997	0.838971	0.22826	3.67551	0.000237377	0.0078064
POGLUT1	919.36	0.838152	0.278386	3.01075	0.00260602	0.0292208
GNG12	2590.95	0.837965	0.303794	2.75833	0.00580967	0.0472066
SMIM14	12713.7	0.837308	0.229439	3.64936	0.000262892	0.00817038
VOPP1	1743.32	0.83654	0.259731	3.2208	0.00127834	0.0194807
MLEC	11972	0.835525	0.218739	3.81973	0.000133597	0.00580583
PODXL	1425.79	0.835343	0.235096	3.5532	0.000380582	0.00978663
SPIN1	2702.89	0.835159	0.239409	3.48842	0.000485876	0.0112571
GID4	715.053	0.834673	0.249134	3.35029	0.000807265	0.0149807
UHMK1	10264.1	0.834537	0.224081	3.72426	0.000195887	0.00705742
ADPGK	2690.73	0.834132	0.239852	3.4777	0.000505737	0.011471
C1orf21	2898.04	0.830147	0.272843	3.04258	0.00234559	0.0275875
TBC1D10C	1184.78	0.830005	0.283451	2.92822	0.0034091	0.0341494
CYBRD1	1954.27	0.828635	0.274702	3.01649	0.0025572	0.0289344
CD47	3625.65	0.827264	0.218878	3.77957	0.0001571	0.00624516
MCFD2	6682.25	0.827169	0.238925	3.46204	0.000536093	0.011918
HINFP	1050.37	0.827098	0.200176	4.13186	3.59841e-05	0.00284381
GMNN	470.675	0.826895	0.283534	2.91638	0.00354117	0.0349663
KCTD20	4630.13	0.825817	0.217449	3.79775	0.000146018	0.00605985
ZNF444	2901.44	0.824395	0.274474	3.00354	0.00266856	0.0295266
UBE2H	5200.83	0.823964	0.222319	3.70622	0.000210378	0.00728141
C22orf39	761.871	0.82377	0.27077	3.04232	0.0023476	0.0275901
MBD5	3179.05	0.823043	0.265637	3.09838	0.00194585	0.0247396
COX15	1560.39	0.822996	0.241213	3.4119	0.00064511	0.0132149
ABI2	9308.27	0.822836	0.291411	2.82362	0.0047484	0.0417437
SLC31A1	8785.66	0.822579	0.192411	4.27512	1.91036e-05	0.00202682
IL7	476.132	0.820932	0.278188	2.951	0.00316749	0.0328139
HLA-B	27208.1	0.819891	0.295852	2.77129	0.0055835	0.0461262
STK4	2881.8	0.81936	0.221154	3.70493	0.00021145	0.00729362
UBE2Z	2745.33	0.819214	0.198171	4.13387	3.56701e-05	0.00284326
SAP30L	1979.6	0.819033	0.24024	3.40923	0.000651456	0.0132742
ARL17A	1534.1	0.818929	0.262803	3.11614	0.00183237	0.0239595
RNF166	864.939	0.818237	0.274312	2.98286	0.00285564	0.0307857
RBMS2	1997.32	0.817993	0.250151	3.27	0.00107547	0.0177955
OTULIN	5060.22	0.817503	0.223608	3.65596	0.00025622	0.00810889
DUSP7	765.766	0.8175	0.255924	3.19431	0.00140165	0.0204777
TSPAN9	4955.21	0.815822	0.228708	3.56709	0.000360969	0.0095744
FAM210B	3866.46	0.814988	0.207681	3.92422	8.70096e-05	0.00468027
MECP2	4558.02	0.814414	0.23372	3.48458	0.000492912	0.0112842
DHFR2	532.849	0.813951	0.295157	2.75768	0.00582123	0.0472081
LRATD2	1878.38	0.813556	0.21192	3.83898	0.000123549	0.00555752
CTDSP2	10975.5	0.81165	0.17597	4.61243	3.97996e-06	0.00102062
SLC30A1	8373.93	0.810271	0.23301	3.47741	0.000506292	0.011471
KHNYN	4421.5	0.810251	0.178024	4.55135	5.3304e-06	0.0011652
PDGFRA	2646.02	0.810029	0.194985	4.15431	3.26272e-05	0.00272099
SPTLC2	2221.09	0.808989	0.216025	3.74488	0.00018048	0.0066801
FAM168A	3793.06	0.807061	0.170626	4.73	2.24523e-06	0.000842453
SNX30	2251.51	0.806691	0.226395	3.5632	0.000366359	0.00962438
KCTD10	1192.74	0.805651	0.262838	3.0652	0.00217521	0.0263685
SNX11	811.547	0.805201	0.273799	2.94085	0.00327313	0.033369
PDK3	3281.87	0.804822	0.254698	3.1599	0.00157823	0.0218341
VAMP3	2469.21	0.804527	0.241028	3.33791	0.000844122	0.015368
MED28	3221.05	0.804354	0.222752	3.61099	0.000305034	0.00872239
DCP2	3813.62	0.804337	0.235219	3.41953	0.000627299	0.0130234
GNAI3	4052.85	0.803689	0.229304	3.5049	0.000456778	0.0109456
BORCS5	866.016	0.803567	0.291677	2.75499	0.00586936	0.0474733
POLE3	651.889	0.803047	0.252744	3.17731	0.00148646	0.0210829
SLC35B4	2533.4	0.802855	0.215825	3.71993	0.000199275	0.0070964
SELENOI	3665.11	0.802763	0.246865	3.25183	0.00114666	0.0183944
LIN7C	4893.57	0.802697	0.251103	3.19668	0.00139019	0.0203878
MAP3K9	1230.58	0.802327	0.249046	3.2216	0.00127476	0.0194807
POLD4	449.464	0.801055	0.276305	2.89917	0.00374146	0.0362444
IL10RA	3125.48	0.800442	0.231888	3.45185	0.00055676	0.0121602
FAM186B	407.428	0.799921	0.256989	3.11266	0.00185408	0.0241658
UBE2K	4560.63	0.799831	0.21464	3.72639	0.000194245	0.0070147
SLC1A4	1021.07	0.798864	0.245651	3.25202	0.00114587	0.0183944
C11orf54	4282.09	0.797985	0.25838	3.08842	0.00201224	0.0253188
POLR2D	1784.93	0.797861	0.270129	2.95363	0.00314062	0.0326235
UFM1	2419.5	0.797577	0.253197	3.15003	0.00163254	0.0222443
GUCD1	8873.25	0.796691	0.179861	4.42948	9.44614e-06	0.00142449
MPV17	1053.04	0.794947	0.259342	3.06524	0.00217494	0.0263685
PCGF5	4298.51	0.7944	0.284402	2.79323	0.00521848	0.0441829
PDXK	6531	0.793705	0.205547	3.86143	0.000112726	0.00535242
VSIG10	1523.41	0.793644	0.261469	3.03533	0.00240273	0.0277505
SMAD6	3162.66	0.793174	0.235783	3.364	0.000768223	0.0146267
VTI1B	1812.65	0.792786	0.269194	2.94504	0.00322913	0.0332017
GPATCH2L	4166.65	0.791827	0.261935	3.02299	0.00250287	0.0284164
ZFAND5	6647.66	0.791813	0.25904	3.05672	0.0022377	0.026752
DNAJB14	2905.87	0.791107	0.287101	2.7555	0.00586019	0.0474241
TTYH3	2744.55	0.790871	0.247356	3.1973	0.00138722	0.0203813
RFFL	1767.54	0.790077	0.227313	3.47572	0.00050948	0.0115093
ZNF24	4918.05	0.789299	0.222632	3.5453	0.000392161	0.00998843
HIF1AN	3809.74	0.788879	0.214197	3.68295	0.000230549	0.0076604
NAA50	4862.59	0.788613	0.260923	3.0224	0.00250782	0.0284369
DCAF7	3892.27	0.788157	0.169803	4.64158	3.4575e-06	0.000985004
PPP2R5E	2094.26	0.787814	0.218302	3.60883	0.000307585	0.00873041
MDM2	12272.2	0.785224	0.242551	3.23736	0.00120643	0.0189241
VAMP2	1304.97	0.785208	0.229807	3.41682	0.00063357	0.0130655
COTL1	1635.54	0.784713	0.247499	3.17056	0.00152143	0.0213556
DDHD1	1710.31	0.783574	0.244669	3.20258	0.00136202	0.0200702
ZNF562	2737.35	0.782981	0.268767	2.91324	0.00357702	0.0351622
BLOC1S2	786.649	0.782493	0.257605	3.03757	0.00238494	0.0276958
NFATC2IP	2919.82	0.781887	0.204586	3.8218	0.00013248	0.00577356
PAIP2B	3156.32	0.781867	0.226087	3.45826	0.000543683	0.012
ANAPC13	751.405	0.779835	0.245121	3.18143	0.00146551	0.0209826
BLOC1S6	1899.83	0.778677	0.277023	2.81087	0.00494078	0.0427738
MRPL50	848.509	0.777789	0.251693	3.09023	0.00200004	0.0252615
NR2F6	2885.5	0.777353	0.28186	2.75794	0.00581664	0.0472066
HS2ST1	1944.91	0.776418	0.259052	2.99715	0.00272515	0.0298602
TRIM14	3242.76	0.776414	0.234305	3.31369	0.000920744	0.0161698
ZNF264	4072.03	0.775744	0.219655	3.53165	0.000412979	0.010297
TBC1D24	2582.28	0.775364	0.228082	3.3995	0.000675102	0.0135585
IMPAD1	5097.51	0.772426	0.20099	3.84311	0.000121487	0.00550996
MRNIP	1958.23	0.772256	0.239294	3.22723	0.00124995	0.0192485
RCHY1	1264.68	0.770755	0.249856	3.0848	0.00203686	0.025455
SLC35E2A	3635.05	0.770368	0.21358	3.60693	0.000309844	0.00876221
YWHAB	4549.65	0.769125	0.193024	3.98461	6.75912e-05	0.00404601
CD93	2156.49	0.769043	0.245189	3.13653	0.00170959	0.0229697
PARP11	753.377	0.768887	0.231433	3.32229	0.000892815	0.0158056
PDE4B	776.358	0.767488	0.262746	2.92102	0.00348884	0.0346155
SLC19A1	3163.25	0.767481	0.231001	3.32241	0.000892433	0.0158056
PLEKHA3	2600.09	0.76722	0.240747	3.18683	0.00143841	0.0207584
OSTM1	998.244	0.766499	0.224792	3.40982	0.000650058	0.0132659
GATD1	2518.64	0.765401	0.200952	3.80888	0.000139597	0.00592164
FRK	8217.79	0.763779	0.218102	3.50193	0.000461896	0.0110168
MR1	1068.2	0.76343	0.23908	3.1932	0.00140706	0.0204871
YIPF6	2790.85	0.763299	0.22253	3.4301	0.00060337	0.0128031
EDC3	1255.46	0.762371	0.261964	2.91021	0.0036118	0.0354588
UGCG	2206.66	0.761933	0.240068	3.17382	0.00150448	0.0212339
SARM1	1084.23	0.761917	0.277203	2.74859	0.00598515	0.0481315
GNA12	1572.84	0.761769	0.225907	3.37205	0.000746113	0.0142942
ETNK1	5814.54	0.759499	0.225876	3.36246	0.00077252	0.0146394
ZNF701	599.545	0.759401	0.222365	3.41512	0.00063755	0.0131124
SOD2	20386.1	0.758659	0.205969	3.68336	0.00023018	0.0076604
LPGAT1	9060.18	0.757183	0.257949	2.9354	0.00333117	0.0336485
NBPF1	5241.28	0.756933	0.267456	2.83012	0.0046531	0.0411162
HLA-DRA	8174.45	0.755812	0.261838	2.88657	0.00389468	0.0370995
CD53	1081.39	0.755114	0.265185	2.8475	0.00440636	0.0398476
MTX3	1648.43	0.755059	0.265797	2.84074	0.00450094	0.0403511
ETV3	1268.49	0.754263	0.210721	3.57944	0.000344327	0.00929415
KLF6	3123.28	0.754184	0.25817	2.92127	0.00348604	0.0346155
MSI2	2840.79	0.754083	0.239379	3.15017	0.00163177	0.0222443
IRF8	1647.06	0.753987	0.256786	2.93625	0.00332211	0.0335791
FAM117B	943.826	0.753675	0.217562	3.46418	0.000531849	0.0118579
FBXL18	1271.86	0.753523	0.267618	2.81566	0.00486766	0.0423792
SIKE1	2361.51	0.753392	0.24644	3.0571	0.00223487	0.026752
CCDC43	328.128	0.752723	0.264545	2.84535	0.00443625	0.0400277
TANGO2	1390.11	0.752289	0.209587	3.58939	0.00033145	0.00904083
LEPROT	3555.37	0.751885	0.237306	3.16842	0.0015327	0.021416
MEX3C	1284.74	0.751883	0.255629	2.94131	0.0032683	0.0333507
C2orf69	844.076	0.751449	0.260562	2.88395	0.00392715	0.0373164
SUDS3	2651.49	0.750418	0.236438	3.17385	0.00150434	0.0212339
ETS1	5533.81	0.749473	0.181269	4.13458	3.55603e-05	0.00284326
CBX6	1746.89	0.74944	0.27458	2.7294	0.00634495	0.0498014
BLCAP	4053.26	0.748217	0.240698	3.10853	0.0018802	0.0242659
TRIM52	1897.83	0.748118	0.223202	3.35176	0.000802997	0.0149529
MCL1	12113.3	0.747908	0.190696	3.92199	8.78218e-05	0.0047075
ZNF101	720.143	0.747799	0.266172	2.80945	0.00496258	0.0428314
NIP7	630.257	0.747604	0.227488	3.28634	0.00101497	0.0171398
APOL6	14743	0.74718	0.239346	3.12176	0.00179776	0.0236181
WDYHV1	481.754	0.74698	0.268888	2.77803	0.00546891	0.0457249
XIAP	4089.79	0.746631	0.229651	3.25116	0.00114936	0.0184185
INTS6	7815.27	0.746205	0.229708	3.24849	0.00116018	0.0185148
TFAM	1493.7	0.745752	0.239485	3.11397	0.00184586	0.0240854
LSM8	2558.12	0.745343	0.26926	2.76812	0.00563808	0.0463087
FAM168B	4418.1	0.745323	0.201553	3.6979	0.000217387	0.00739884
IL18R1	695.077	0.745206	0.253665	2.93776	0.00330592	0.0335355
STK35	2600.89	0.745022	0.213352	3.49199	0.000479431	0.0112074
SEL1L	11810.5	0.744048	0.204309	3.64177	0.000270769	0.00829784
TRIM38	2738.83	0.743213	0.236032	3.14878	0.00163952	0.0222812
PEA15	1710.28	0.742511	0.219462	3.38332	0.000716139	0.0139797
CYHR1	2387.47	0.741849	0.20313	3.6521	0.000260104	0.00814958
ZBED6CL	1205.87	0.741665	0.234782	3.15895	0.00158339	0.0218858
GTF2A2	770.353	0.741132	0.234286	3.16337	0.00155956	0.0216146
CEBPG	2119.32	0.740986	0.262326	2.82467	0.0047329	0.0416777
SFXN5	10919.4	0.739676	0.176543	4.18978	2.79229e-05	0.00248304
UNC119B	1632.08	0.739601	0.223041	3.31599	0.000913205	0.0161255
SLC5A3	5904.99	0.738874	0.255819	2.88827	0.00387372	0.0369685
CTIF	5512.91	0.73803	0.224017	3.29453	0.000985879	0.0168333
TMEM33	4528.09	0.737764	0.242578	3.04134	0.00235527	0.0276189
ACTR3C	2500.9	0.736285	0.217642	3.383	0.000716979	0.0139797
GABPB1	680.314	0.73548	0.24213	3.03754	0.00238515	0.0276958
TMC6	2364.23	0.734372	0.234707	3.12888	0.00175472	0.0232712
TDG	900.487	0.733797	0.260699	2.81473	0.00488185	0.0424547
IGFBP3	18910.5	0.732178	0.228097	3.20995	0.00132759	0.0198414
ARGLU1	5024.58	0.732178	0.260702	2.80849	0.00497751	0.0428986
YIPF4	4772.91	0.731316	0.212773	3.43707	0.000588038	0.0125442
CGGBP1	4261.44	0.731227	0.252548	2.8954	0.00378679	0.0364958
RIPOR2	1157.02	0.731014	0.26556	2.75272	0.0059102	0.0477284
ABHD17A	2218	0.730682	0.25981	2.81236	0.00491788	0.0426956
ERCC5	554.407	0.729963	0.263728	2.76787	0.00564248	0.0463201
MOB1A	3700.17	0.728687	0.254382	2.86453	0.00417625	0.0386102
GPR107	3423.55	0.727863	0.176072	4.1339	3.56661e-05	0.00284326
C6orf120	1404.62	0.726532	0.170407	4.26351	2.01237e-05	0.00212044
EVL	5016.37	0.726265	0.215282	3.37356	0.000742028	0.0142514
MBP	3376.92	0.725103	0.23317	3.10977	0.00187235	0.0242256
PLLP	527.348	0.723973	0.249743	2.89887	0.00374511	0.0362444
RYBP	1678.96	0.722978	0.254826	2.83714	0.00455193	0.0406896
MVB12B	1658.99	0.722836	0.201549	3.58641	0.00033526	0.00912858
DERL1	2831.57	0.722108	0.220992	3.26758	0.00108472	0.0178561
TEF	5280.38	0.72143	0.240561	2.99895	0.00270909	0.0297903
CRKL	4572.29	0.720366	0.187482	3.84233	0.000121871	0.00550996
GOPC	2081.31	0.720333	0.251918	2.85939	0.00424458	0.0389843
RPS27L	1831	0.720273	0.214772	3.35366	0.000797501	0.0149437
SERP1	4987.8	0.719556	0.245735	2.92817	0.00340961	0.0341494
RRP8	1844.17	0.718798	0.198352	3.62386	0.000290241	0.00853795
ARF6	2859.62	0.718366	0.237455	3.02527	0.0024841	0.0282867
ZNF780A	2165.2	0.718292	0.232116	3.09454	0.0019712	0.0249999
DBNL	5751.73	0.718141	0.190316	3.77341	0.000161031	0.00628757
ZNF555	539.99	0.718006	0.238686	3.00816	0.00262839	0.029386
LRRC32	1501.32	0.71664	0.25971	2.75938	0.00579105	0.0471518
RPRD1A	2038.75	0.7155	0.213208	3.35588	0.000791134	0.0148787
PYGO2	1238.07	0.711727	0.238858	2.97971	0.0028852	0.0310174
LNPEP	6227.08	0.711603	0.213833	3.32784	0.000875223	0.0156623
MAVS	14595.3	0.711502	0.197836	3.59642	0.000322631	0.00887898
ANKRD46	1795.95	0.709648	0.198533	3.57447	0.000350944	0.00940578
RAB14	6042.68	0.709464	0.195501	3.62895	0.000284575	0.00848574
RAP1B	3793.92	0.709197	0.2335	3.03724	0.00238754	0.0276958
SCAMP1	1509.88	0.709044	0.258012	2.74811	0.00599406	0.048134
ZNF780B	2914.26	0.708768	0.259453	2.73178	0.0062993	0.0496575
GNA13	2888.93	0.708308	0.228072	3.10564	0.00189867	0.0243816
ENTPD7	2134.17	0.707797	0.240391	2.94436	0.00323625	0.0332017
SPRYD4	3888.55	0.707214	0.197845	3.57458	0.000350784	0.00940578
PCGF3	4427.67	0.70654	0.221837	3.18496	0.00144775	0.0208541
KLC1	2791.46	0.706466	0.253403	2.78792	0.00530481	0.0446196
ENDOV	1152.23	0.70551	0.256528	2.75023	0.00595542	0.0480179
LEPROTL1	1074.85	0.705204	0.247559	2.84864	0.00439072	0.0398271
RUNX1	1461.8	0.704585	0.22891	3.078	0.00208398	0.0257924
ZNF195	1728.5	0.704076	0.223298	3.15308	0.00161558	0.0221516
PPARA	19930.8	0.704069	0.215834	3.26208	0.00110597	0.0180129
TAF1D	3191.12	0.703613	0.246733	2.85172	0.00434838	0.0395831
SLC25A44	3457.71	0.702926	0.188263	3.73375	0.000188648	0.00687716
BNIP2	4489.28	0.702367	0.20957	3.35147	0.000803827	0.0149529
ING5	2710.5	0.701666	0.226518	3.09762	0.00195082	0.0247824
PRRC1	3179.33	0.701572	0.221419	3.16853	0.00153212	0.021416
CBL	2569.28	0.701105	0.213172	3.28891	0.00100576	0.0170215
TGFBR1	2571.62	0.70077	0.222536	3.14902	0.0016382	0.0222812
UPRT	553.411	0.700315	0.234571	2.98552	0.00283097	0.0306271
THEMIS2	1098.79	0.699663	0.191173	3.65984	0.000252369	0.0080382
ICMT	2104.84	0.699505	0.22477	3.1121	0.00185762	0.0241658
NOL4L	2117.63	0.699153	0.252445	2.76953	0.00561373	0.0461827
TMEM140	1762.68	0.698378	0.227292	3.07261	0.00212197	0.0260115
CSRP1	6316.61	0.697758	0.215987	3.23056	0.00123549	0.0191376
SLC2A10	2593.56	0.697645	0.222051	3.14182	0.00167902	0.0226778
C1orf115	4369.83	0.697631	0.221655	3.14737	0.00164748	0.0223488
SLC35D1	11696.7	0.697058	0.193588	3.60073	0.000317331	0.00881194
PPTC7	2435.74	0.696362	0.243982	2.85415	0.00431519	0.0394209
EIF1AX	3349.66	0.695879	0.232294	2.99569	0.00273824	0.0299397
TPD52L2	2256.29	0.69567	0.164526	4.22834	2.35424e-05	0.00223566
PDLIM2	2367.59	0.694948	0.217689	3.19239	0.00141099	0.0204871
SMAD2	6448.53	0.693127	0.228195	3.03744	0.00238599	0.0276958
NDUFAF6	1172.44	0.692815	0.251055	2.75961	0.00578702	0.0471518
RAB35	1120.1	0.692385	0.225818	3.06612	0.00216858	0.0263685
FZD5	9385.32	0.691791	0.195738	3.53427	0.00040891	0.0102287
GABARAPL1	5251.12	0.691699	0.227399	3.04178	0.00235182	0.0276186
FYTTD1	2752.47	0.691274	0.209861	3.29397	0.00098784	0.0168367
RNF144B	2822.85	0.690267	0.219116	3.15023	0.00163142	0.0222443
ATL3	4025.66	0.689686	0.211582	3.25967	0.00111543	0.0180939
DNAJC22	5425.24	0.689081	0.210938	3.26675	0.00108792	0.0178574
MED6	1071.19	0.688922	0.200452	3.43684	0.000588533	0.0125442
EIF4EBP2	14316.2	0.688069	0.187686	3.66606	0.000246316	0.00796078
CREG1	4836.93	0.687286	0.188697	3.64228	0.000270238	0.00829784
LDLRAD4	4069.38	0.68657	0.213163	3.22087	0.00127801	0.0194807
NAGK	2907.41	0.686301	0.2023	3.39248	0.000692622	0.013731
CACUL1	3267.84	0.685334	0.233581	2.93403	0.00334591	0.0337531
CREBL2	3063.41	0.684729	0.232742	2.94201	0.00326093	0.033333
NAPG	1276.01	0.683436	0.250304	2.73042	0.00632536	0.049708
NLRC5	4609.41	0.683046	0.231644	2.94869	0.00319123	0.0330154
AP5S1	854.923	0.682801	0.244124	2.79694	0.00515897	0.0440514
CLDN12	3839.14	0.681478	0.246675	2.76265	0.00573338	0.0469161
UBL4A	936.512	0.67825	0.233953	2.89908	0.00374255	0.0362444
TTC5	902.022	0.677701	0.235301	2.88015	0.00397486	0.0375841
CDS2	6211.54	0.674876	0.175625	3.84271	0.000121683	0.00550996
RAPGEF5	4749.96	0.674809	0.221203	3.05063	0.00228363	0.0271693
GRB2	2994.38	0.674495	0.20258	3.32953	0.000869931	0.0156443
STX17	5919.95	0.672921	0.24597	2.73578	0.00622319	0.0493176
KLHL21	3032.15	0.672858	0.231227	2.90995	0.00361487	0.0354663
HMG20A	2015.25	0.672078	0.211662	3.17524	0.00149711	0.0211757
H2AFV	3863.3	0.671247	0.18865	3.55815	0.000373474	0.00968891
SRSF8	1191.91	0.670387	0.182969	3.66394	0.000248368	0.00799349
UBFD1	2303.91	0.67012	0.190073	3.52559	0.000422536	0.010402
VEGFA	16579.7	0.669761	0.232628	2.87911	0.00398798	0.0376618
TSPAN17	1217.2	0.669441	0.213321	3.13819	0.00169996	0.0228803
DUSP22	1449.05	0.668403	0.237892	2.80969	0.00495893	0.0428314
HECA	2413.72	0.667508	0.220732	3.02407	0.002494	0.0283575
DUSP3	7214.77	0.666968	0.175501	3.80037	0.000144478	0.00605628
RAB5B	4648.34	0.666717	0.198554	3.35786	0.00078548	0.0148086
ABHD2	35108.3	0.666676	0.161454	4.12919	3.64045e-05	0.00284381
ZNF740	2346.24	0.666136	0.195656	3.40463	0.000662544	0.0134113
ZNF652	5276.79	0.665353	0.183423	3.62741	0.000286273	0.00848574
CFLAR	16943.5	0.665083	0.20836	3.19199	0.00141295	0.0204871
SLC36A1	895.652	0.664886	0.226557	2.93473	0.00333834	0.0336989
SH3BP5L	1349.25	0.664702	0.217171	3.06073	0.00220799	0.0266205
FAM107B	5745.8	0.664373	0.213841	3.10685	0.0018909	0.0243225
ZNF75D	1550.01	0.662871	0.218991	3.02694	0.00247046	0.028278
SAR1B	10664.1	0.662537	0.196385	3.37366	0.000741763	0.0142514
DAZAP1	4736.93	0.66223	0.177889	3.72271	0.000197093	0.00706778
KLHDC4	1746.23	0.661941	0.206762	3.20147	0.0013673	0.0201288
CERK	3765.02	0.661673	0.162906	4.0617	4.87174e-05	0.00330162
KLHL3	1218.04	0.661178	0.241423	2.73866	0.00616894	0.0490201
TK2	2064.5	0.660338	0.225303	2.93089	0.00337991	0.0340069
LCP1	3885.11	0.660144	0.20459	3.22667	0.00125238	0.0192666
STX3	864.461	0.65956	0.23249	2.83693	0.00455492	0.0406928
SRSF10	5359.91	0.658913	0.219835	2.99731	0.00272378	0.0298602
MEGF9	7000.2	0.658667	0.232607	2.83168	0.00463047	0.0409868
TMEM41B	1912.23	0.658311	0.237242	2.77485	0.00552271	0.0460246
PDPK1	5501.84	0.657737	0.180747	3.63899	0.000273714	0.00832176
TRIM56	6169.79	0.656851	0.218505	3.00611	0.00264611	0.0294556
CACFD1	2158.39	0.656307	0.220934	2.9706	0.00297219	0.0315556
SSR1	7697.35	0.655023	0.208975	3.13445	0.00172176	0.0230348
ARHGAP30	1725.06	0.653815	0.235521	2.77603	0.00550264	0.0458834
PPM1A	6665.44	0.653697	0.217767	3.00182	0.00268374	0.0295412
MAU2	3547.64	0.653409	0.20535	3.18193	0.00146297	0.0209826
PCYT1A	2613.4	0.652496	0.226437	2.88158	0.00395687	0.03746
RASSF4	2266.69	0.652408	0.239193	2.72754	0.0063809	0.049947
CD164	9699.11	0.650727	0.220495	2.95121	0.00316527	0.0328139
ABHD13	1620.02	0.649981	0.229259	2.83514	0.00458055	0.04079
BCL10	712.841	0.649915	0.184344	3.52555	0.000422598	0.010402
FBXO3	3530.56	0.649658	0.182411	3.56151	0.000368734	0.00965288
PERP	3099.63	0.647354	0.192558	3.36187	0.000774163	0.0146394
CELF1	12610.8	0.646516	0.156726	4.12515	3.70498e-05	0.0028642
SCAMP4	1144.38	0.646048	0.206227	3.1327	0.00173207	0.0231303
HACD2	4467.83	0.644426	0.219951	2.92986	0.00339109	0.0340614
DCAF16	1621.74	0.643548	0.235835	2.7288	0.00635643	0.0498661
B4GALT1	6338.69	0.640068	0.154505	4.14269	3.4325e-05	0.00280424
KDSR	2675.7	0.638999	0.169492	3.77009	0.000163188	0.00635564
SMAD4	6977.5	0.637478	0.186245	3.4228	0.000619805	0.0129649
MAFB	2961.06	0.635915	0.211462	3.00723	0.00263641	0.0294116
PTPN2	2064.88	0.635463	0.211001	3.01166	0.00259823	0.0291761
EIF3J	2071.88	0.634669	0.225029	2.82039	0.00479648	0.0419929
SMLR1	3233.16	0.633768	0.224954	2.81732	0.00484265	0.0422093
ORMDL3	9395.77	0.633261	0.19903	3.18174	0.00146394	0.0209826
ZNF623	1779.98	0.633177	0.220921	2.86608	0.00415589	0.038549
DTWD2	842.762	0.632907	0.223633	2.83012	0.00465304	0.0411162
ZNF672	1041.88	0.632585	0.22953	2.756	0.0058513	0.0473771
SELENOS	953.269	0.630279	0.22861	2.757	0.00583336	0.0472654
C2orf72	8585.74	0.630025	0.224073	2.81169	0.00492814	0.0427365
FAM53C	1210.52	0.628053	0.216949	2.89494	0.00379234	0.036509
POU2F1	3105.82	0.623321	0.227357	2.7416	0.00611415	0.0487317
ZSCAN29	1565.76	0.621688	0.213223	2.91566	0.00354933	0.034983
GTF2H3	826.267	0.620136	0.195017	3.17991	0.00147323	0.0209855
PSME3	1611.25	0.617981	0.179441	3.44391	0.000573358	0.0123671
PEX26	3639.89	0.617819	0.21497	2.87398	0.00405336	0.038011
DTX4	4127.98	0.617642	0.206054	2.99747	0.00272227	0.0298602
TNFRSF10B	4642.73	0.617528	0.188478	3.27638	0.00105145	0.0175461
TMEM68	797.182	0.617425	0.21719	2.84279	0.00447206	0.0401859
C2orf68	1870.91	0.61708	0.213597	2.889	0.00386472	0.0369056
AK4	10803.2	0.615998	0.184946	3.33068	0.000866333	0.0156245
DCUN1D4	5423.86	0.614354	0.214715	2.86125	0.00421969	0.0388717
BTN3A1	2347.78	0.612914	0.199416	3.07355	0.00211528	0.0259682
HSD17B1	985.082	0.611866	0.212718	2.87641	0.00402221	0.037892
COA4	1031.23	0.611741	0.214595	2.85068	0.00436262	0.0396893
C4orf19	2422.08	0.611285	0.215236	2.84007	0.00451036	0.040412
KPNA6	4384.07	0.610884	0.179946	3.39482	0.000686733	0.0136671
SH3YL1	1463.33	0.61025	0.217565	2.80491	0.00503299	0.043304
CALM2	6546.8	0.609096	0.190518	3.19705	0.00138843	0.0203813
DENND11	9005.49	0.607822	0.185847	3.27056	0.00107336	0.0177938
LRRC28	3146.3	0.606272	0.15519	3.90663	9.35904e-05	0.00485793
ZFAND3	3186.16	0.60521	0.183757	3.29353	0.000989377	0.0168369
TMEM242	725.69	0.604381	0.210932	2.86529	0.00416623	0.0385606
CDC42	6625.66	0.604328	0.161737	3.73649	0.000186607	0.00683516
ART4	3876.86	0.603918	0.205506	2.93868	0.00329612	0.0335355
TOR1AIP2	13946.3	0.603725	0.217636	2.77401	0.00553693	0.0460283
SH3BP2	13431.3	0.602741	0.169291	3.56039	0.000370301	0.00965288
RBM3	2986.9	0.602523	0.111693	5.39444	6.87393e-08	0.00010257
IYD	5317.85	0.602518	0.198354	3.03759	0.00238482	0.0276958
UQCC1	2226.89	0.60224	0.187132	3.21826	0.00128972	0.0195286
ACVR2B	3494.43	0.600532	0.204321	2.93915	0.0032911	0.0335078
ZBTB44	5848.2	0.600136	0.212654	2.82212	0.00477073	0.0419148
PRKDC	13192.7	-0.600002	0.155847	-3.84995	0.000118142	0.005495
PEX1	2510.24	-0.600281	0.137818	-4.35559	1.32708e-05	0.00170132
PITRM1	3074.67	-0.60287	0.210264	-2.8672	0.00414124	0.038549
URB1	3334.59	-0.602978	0.187516	-3.21562	0.00130164	0.0196126
HSPA9	11343.8	-0.603935	0.21228	-2.845	0.0044412	0.0400489
EXOC3	2423.62	-0.604418	0.188481	-3.20678	0.0013423	0.019894
PARP1	3586.13	-0.605572	0.217803	-2.78037	0.00542977	0.0454718
PHF3	10547.8	-0.606896	0.172251	-3.52332	0.000426173	0.0104399
DDX46	3905.72	-0.607307	0.167494	-3.62583	0.000288029	0.00850488
SIPA1L1	4771.39	-0.608966	0.161018	-3.78198	0.000155586	0.00622866
RPL4	18647.8	-0.609084	0.188705	-3.2277	0.00124792	0.019244
RAPGEF4	2261.32	-0.609803	0.202318	-3.01409	0.00257752	0.0290495
EIF3I	2528.4	-0.610719	0.220173	-2.77382	0.00554021	0.0460283
NIPBL	9102.28	-0.612631	0.170649	-3.59	0.00033068	0.00903585
SMARCA4	3986.7	-0.613855	0.192108	-3.19536	0.00139658	0.020423
SH3KBP1	1419.4	-0.613981	0.222062	-2.76491	0.00569393	0.0466678
TMEM131	4643.86	-0.615298	0.185425	-3.31831	0.000905649	0.0160144
DIAPH1	13532.3	-0.615355	0.204974	-3.00211	0.00268116	0.0295412
MAOB	11336.6	-0.616155	0.21545	-2.85986	0.00423831	0.0389499
CNOT1	14963.6	-0.616825	0.168031	-3.6709	0.000241698	0.00791124
TAF15	3984.01	-0.616923	0.177334	-3.47887	0.000503538	0.0114423
PIK3C2G	6422.16	-0.619762	0.206745	-2.99771	0.00272014	0.0298602
FTL	156767	-0.621155	0.190339	-3.26342	0.00110076	0.0179576
ASCC2	3385.58	-0.621763	0.216303	-2.87449	0.00404674	0.0380068
SCCPDH	6883.71	-0.622378	0.193671	-3.21359	0.00131089	0.0196815
GON4L	5186.66	-0.623546	0.223173	-2.794	0.00520604	0.0441509
FAM120B	3326.59	-0.623838	0.19695	-3.1675	0.00153758	0.0214452
KMT2C	22886.1	-0.624911	0.139347	-4.48456	7.30641e-06	0.00123519
PDZK1	4174.36	-0.626055	0.196055	-3.19326	0.00140677	0.0204871
IWS1	2618.28	-0.629967	0.191319	-3.29275	0.00099211	0.016862
DPYD	11121.2	-0.630175	0.18946	-3.32616	0.000880524	0.0156956
USP25	3154.66	-0.632073	0.221001	-2.86005	0.00423577	0.0389498
DHX9	4223.33	-0.635502	0.199837	-3.1801	0.00147225	0.0209855
BPTF	9892.82	-0.637408	0.14142	-4.5072	6.5689e-06	0.00120305
CYP2C9	88964.5	-0.638286	0.215463	-2.9624	0.00305254	0.0321758
NUP88	2767.41	-0.640178	0.204083	-3.13684	0.00170777	0.0229654
DDX23	2679.31	-0.641426	0.213142	-3.00938	0.00261784	0.0292894
DHX29	2092	-0.64143	0.211366	-3.03469	0.00240784	0.0277886
MTOR	8794.34	-0.642882	0.182092	-3.53053	0.000414723	0.0103071
FAHD2A	5119.73	-0.643192	0.230624	-2.78893	0.00528829	0.0445537
SALL1	4659.05	-0.644084	0.175756	-3.66465	0.00024768	0.00798807
SETD2	9876.87	-0.644199	0.141105	-4.56537	4.98605e-06	0.00113305
GNL3	1395.02	-0.644541	0.231073	-2.78934	0.00528148	0.0445207
EIF4G3	4488.12	-0.644734	0.196839	-3.27543	0.00105501	0.017583
IARS2	5962.62	-0.646724	0.222726	-2.90367	0.00368816	0.0359105
BCOR	2442.96	-0.6475	0.205243	-3.1548	0.00160608	0.0220606
MYO1B	26865.9	-0.648243	0.189455	-3.42161	0.00062251	0.0129765
GTF3A	3065.67	-0.649786	0.174544	-3.72278	0.000197045	0.00706778
DOCK1	5480.87	-0.652072	0.182349	-3.57596	0.000348949	0.00938501
CEBPZ	2008.22	-0.653254	0.174778	-3.73763	0.000185766	0.00682058
ST7	2119.08	-0.654053	0.209164	-3.12698	0.0017661	0.0233645
DST	72894.6	-0.654217	0.1686	-3.88029	0.000104331	0.00512788
YBX1	7803.15	-0.654801	0.1914	-3.42111	0.000623653	0.0129828
USP10	2768.76	-0.654865	0.170439	-3.84223	0.000121922	0.00550996
PSMA7	2806.62	-0.656558	0.216744	-3.02919	0.00245214	0.028131
TOP2B	4933.05	-0.657535	0.227018	-2.8964	0.00377475	0.0364464
DYNC1H1	26860.7	-0.657726	0.140371	-4.68564	2.79087e-06	0.000919309
ETFDH	7117.01	-0.663735	0.213277	-3.11209	0.0018577	0.0241658
FGGY	5490.17	-0.664564	0.215424	-3.08491	0.00203615	0.025455
UPF2	3269.75	-0.664859	0.188434	-3.52833	0.000418189	0.0103765
RPS3A	5329.11	-0.666247	0.244291	-2.72726	0.00638623	0.049947
CAD	3206.73	-0.668086	0.241147	-2.77045	0.00559787	0.0461262
CABIN1	4812.02	-0.668421	0.198737	-3.36335	0.00077003	0.0146394
RPL31	7849.76	-0.669043	0.206835	-3.23466	0.00121787	0.0189826
HOOK2	1518.61	-0.669697	0.226379	-2.9583	0.00309341	0.032405
ATP5F1C	4037.76	-0.670865	0.22809	-2.94123	0.00326916	0.0333507
HIBADH	6068.26	-0.671558	0.233002	-2.8822	0.00394911	0.0374095
LAS1L	1258.85	-0.672256	0.233315	-2.88132	0.00396015	0.037468
WDR60	1549.15	-0.672617	0.231852	-2.90106	0.00371902	0.0361081
COPB2	4825.76	-0.675742	0.178327	-3.78935	0.000151044	0.006213
DHX16	2703.01	-0.677453	0.223003	-3.03786	0.00238261	0.0276958
MYH10	6850.46	-0.677587	0.182976	-3.70314	0.00021295	0.00731109
RPL5	10930.9	-0.677909	0.20508	-3.30559	0.000947774	0.0164196
RBM6	7521.5	-0.678138	0.195179	-3.47445	0.000511909	0.0115417
SMC3	1942.6	-0.679304	0.216724	-3.13442	0.00172192	0.0230348
COL6A1	8292.94	-0.679694	0.234714	-2.89584	0.00378144	0.0364725
TARS	2617.16	-0.680091	0.234899	-2.89525	0.0037886	0.0364958
NHSL1	13336.4	-0.680253	0.200721	-3.38905	0.000701343	0.0137973
RPS8	11404.8	-0.680537	0.204505	-3.32773	0.00087556	0.0156623
POM121	6652.2	-0.683783	0.198106	-3.4516	0.000557263	0.0121602
CCAR1	3435.16	-0.684594	0.219154	-3.12381	0.00178526	0.023494
KIF13A	4771.81	-0.684773	0.153227	-4.46902	7.85776e-06	0.00129352
GNL2	1212.66	-0.686798	0.230795	-2.97579	0.00292232	0.0312202
PRRC2A	10664.9	-0.688446	0.235743	-2.92033	0.00349665	0.0346155
MAST4	6425.04	-0.689785	0.208034	-3.31573	0.000914029	0.0161255
ZMYM3	2724.85	-0.690357	0.191062	-3.61326	0.00030237	0.00869469
KLKB1	11498.5	-0.691345	0.249273	-2.77344	0.00554663	0.0460316
SPEN	13943.7	-0.694164	0.165939	-4.18326	2.87357e-05	0.00254063
RAPH1	10968.9	-0.694348	0.234427	-2.9619	0.00305746	0.0321758
TPR	7218.35	-0.695223	0.239854	-2.89852	0.00374924	0.0362529
ADAMTSL3	4199.49	-0.696901	0.197741	-3.52432	0.000424578	0.0104174
FLNB	26489.2	-0.697361	0.209679	-3.32585	0.000881499	0.0156956
KLC4	6234.45	-0.697434	0.234605	-2.9728	0.00295093	0.0314385
CNOT3	1910.51	-0.699191	0.232757	-3.00395	0.00266496	0.0295266
ADAMTS9	1242.16	-0.700009	0.251616	-2.78205	0.00540161	0.0453099
TFIP11	1324.52	-0.700175	0.251014	-2.78939	0.00528078	0.0445207
ANKRD26	2618.46	-0.700655	0.212831	-3.29208	0.00099449	0.016862
PRPF3	3722.21	-0.701093	0.186412	-3.76098	0.00016925	0.00649444
AASS	20586.9	-0.701168	0.217706	-3.22071	0.00127874	0.0194807
USP47	5027.14	-0.701385	0.214273	-3.27333	0.00106288	0.0176581
F11	15493.5	-0.701998	0.214684	-3.26992	0.00107578	0.0177955
PFKFB1	5100.76	-0.702187	0.22842	-3.07411	0.00211133	0.0259608
SPTAN1	15230.3	-0.70292	0.200105	-3.51275	0.000443488	0.0107862
HUWE1	30386.8	-0.703131	0.16737	-4.20107	2.6566e-05	0.00240407
COPG1	5013.71	-0.70355	0.229976	-3.05923	0.00221903	0.0267118
MAOA	8902.59	-0.705109	0.242453	-2.90823	0.00363485	0.0356169
QARS	4312.35	-0.705338	0.232351	-3.03566	0.00240008	0.0277407
NOP56	1654	-0.705546	0.244598	-2.88451	0.00392023	0.0372737
ZRANB1	3412.96	-0.706343	0.206798	-3.41561	0.000636382	0.0131059
ABCA8	13728.3	-0.707569	0.213773	-3.3099	0.000933281	0.0162969
MINK1	5039.32	-0.707749	0.258328	-2.73973	0.00614905	0.0489126
GRINA	8976.91	-0.70787	0.24664	-2.87005	0.00410403	0.0383831
CSE1L	2114.33	-0.708378	0.243989	-2.90332	0.00369229	0.035928
HSPD1	11776.8	-0.708768	0.233151	-3.03995	0.00236614	0.0276958
AP3B1	2262.58	-0.708887	0.177309	-3.99804	6.38701e-05	0.00389812
AKAP1	7231.3	-0.709855	0.209332	-3.39104	0.000696279	0.0137631
MPDZ	15276.9	-0.710174	0.209304	-3.39303	0.000691236	0.0137213
MDN1	30053.3	-0.710556	0.252186	-2.81758	0.00483865	0.042199
SAFB2	2979.4	-0.711258	0.183687	-3.87212	0.000107893	0.00518823
DMGDH	15889.2	-0.7125	0.238425	-2.98836	0.00280476	0.0304631
NR3C2	4276.38	-0.713045	0.23261	-3.06541	0.00217369	0.0263685
PGM1	14832.9	-0.714343	0.250093	-2.8563	0.00428605	0.0392796
WDR70	1530.29	-0.714763	0.180736	-3.95473	7.66209e-05	0.00437403
NDUFB9	2896.89	-0.715339	0.245148	-2.91799	0.00352297	0.0348089
SND1	9242.59	-0.715861	0.228358	-3.13482	0.00171957	0.0230348
FAF1	2314.36	-0.716789	0.226206	-3.16875	0.00153098	0.021416
ATIC	1556.09	-0.716992	0.254466	-2.81764	0.00483785	0.042199
ACSL5	7143.73	-0.717995	0.226848	-3.1651	0.00155031	0.0215253
NUP214	6077.56	-0.718783	0.181995	-3.94946	7.83277e-05	0.00444647
RACK1	17543.9	-0.719236	0.242714	-2.9633	0.00304358	0.0321142
TUBGCP2	3316.57	-0.719817	0.217634	-3.30747	0.000941429	0.0163464
EPRS	3527.75	-0.720553	0.223375	-3.22575	0.00125642	0.0192902
HAX1	1898.09	-0.720852	0.242128	-2.97715	0.00290939	0.0311469
ANKRD17	12533.7	-0.721514	0.163099	-4.42379	9.6986e-06	0.00142449
RPS27A	8661.07	-0.723766	0.248936	-2.90743	0.00364406	0.0356618
CFAP57	7167.66	-0.724175	0.204459	-3.5419	0.00039725	0.0100483
RPS24	10773.5	-0.726199	0.256589	-2.83021	0.00465176	0.0411162
SCAF8	3912.6	-0.726324	0.175413	-4.14064	3.46337e-05	0.00280424
DOCK6	4663.97	-0.727811	0.259798	-2.80145	0.00508741	0.0436258
FMO4	2449.55	-0.72868	0.241609	-3.01595	0.00256175	0.0289495
AHSA1	1062.72	-0.729172	0.221795	-3.2876	0.00101046	0.0170823
GTF3C1	5056.33	-0.72945	0.210885	-3.45899	0.000542209	0.0119847
PLEC	34368.8	-0.730046	0.26666	-2.73774	0.00618627	0.0491071
CRAT	7656.62	-0.73049	0.246723	-2.96077	0.00306876	0.0322031
XRN2	3213.63	-0.731074	0.26169	-2.79367	0.00521138	0.0441719
HAO2	12009.9	-0.731316	0.203003	-3.60249	0.000315188	0.00880794
CDK5RAP3	6526.07	-0.732808	0.196347	-3.73221	0.000189809	0.00690314
EEF1B2	5430.55	-0.733081	0.226628	-3.23473	0.00121756	0.0189826
ABCC2	36036.8	-0.734498	0.167912	-4.37429	1.21826e-05	0.00162971
DCTN1	3884.07	-0.735748	0.237653	-3.09589	0.00196222	0.0249066
LRRK2	4928.31	-0.736374	0.257133	-2.86379	0.00418611	0.038635
RPL23	8041.98	-0.739915	0.252678	-2.92829	0.00340827	0.0341494
HERC2	16733.3	-0.740306	0.190362	-3.88893	0.000100686	0.00504543
EEF2	70788.4	-0.740372	0.264237	-2.80192	0.00507992	0.0436102
FAH	10113.4	-0.740904	0.244802	-3.02654	0.0024737	0.0282827
SAFB	4517.24	-0.740978	0.196771	-3.76569	0.000166087	0.00643598
PNPLA7	5497.91	-0.741054	0.268427	-2.76073	0.00576729	0.0470934
PROC	13229.3	-0.742059	0.261167	-2.84132	0.00449277	0.0403236
TBCA	1801.92	-0.742976	0.230918	-3.21748	0.00129321	0.0195622
SCAPER	3074.38	-0.743018	0.214309	-3.46704	0.000526233	0.0117668
MED24	2322.84	-0.74332	0.253475	-2.93252	0.0033622	0.0338509
ATP5F1B	13577.2	-0.745888	0.268263	-2.78043	0.00542866	0.0454718
AGL	12353.2	-0.746801	0.205737	-3.62988	0.000283558	0.00848574
U2AF2	2915.18	-0.747157	0.260692	-2.86606	0.00415618	0.038549
DROSHA	2580.8	-0.74776	0.218814	-3.41734	0.000632373	0.0130583
PSMB7	3389.04	-0.747933	0.253705	-2.94804	0.00319795	0.0330626
TCEAL4	1122.45	-0.748893	0.267522	-2.79937	0.00512027	0.0438099
ZNF335	1769.94	-0.749468	0.230876	-3.2462	0.00116958	0.0185876
NUP188	2397.19	-0.749893	0.208704	-3.5931	0.000326765	0.0089767
DCAF6	10211.4	-0.753541	0.207275	-3.63547	0.000277477	0.00841953
THNSL1	1307.76	-0.754355	0.221851	-3.40027	0.000673185	0.0135553
GYS1	2112.29	-0.754442	0.223006	-3.38305	0.000716845	0.0139797
TP53BP2	1633.19	-0.754825	0.191584	-3.93992	8.15102e-05	0.00449445
GPS1	3827.91	-0.755096	0.260992	-2.89318	0.00381368	0.0365669
DMD	10759.9	-0.756056	0.215338	-3.51102	0.000446396	0.0108147
PPP2R5D	1187.12	-0.75841	0.277725	-2.7308	0.00631814	0.049708
PPP6R2	11747.5	-0.758567	0.226948	-3.34247	0.000830354	0.0152801
MTHFD1	23850.6	-0.758821	0.20775	-3.65256	0.000259636	0.00814958
CCT4	2289.15	-0.759186	0.265991	-2.85418	0.00431479	0.0394209
PROZ	4246.41	-0.759437	0.268381	-2.8297	0.00465916	0.0411461
RPS6	15721.3	-0.760067	0.233226	-3.25893	0.00111832	0.0180939
CTNNBL1	2127.51	-0.760499	0.245408	-3.09892	0.00194226	0.0247321
ACTB	49732.2	-0.762074	0.275276	-2.7684	0.0056333	0.0462942
TUT7	10494.7	-0.763314	0.170747	-4.47043	7.8062e-06	0.00129352
COG1	1806.43	-0.764473	0.226117	-3.38088	0.000722549	0.0140527
NACA	6100.88	-0.76609	0.229613	-3.33643	0.000848605	0.0154314
NUMA1	11834.3	-0.766956	0.21169	-3.62301	0.000291193	0.00853795
TMEM131L	6547.07	-0.767571	0.218653	-3.51046	0.000447339	0.0108205
LRP1	106192	-0.768822	0.276295	-2.78261	0.0053923	0.0452812
PRRC2C	16432.6	-0.770079	0.18095	-4.25576	2.08336e-05	0.00215372
AGAP6	2666.7	-0.770868	0.206624	-3.73078	0.00019089	0.00691225
BMS1	2523.53	-0.772735	0.211111	-3.66033	0.00025189	0.0080382
PNN	8522.11	-0.773002	0.183088	-4.22204	2.42104e-05	0.00225729
TOMM7	1857.79	-0.77364	0.268316	-2.88332	0.0039351	0.037365
LONP1	3593.78	-0.773648	0.270151	-2.86376	0.00418646	0.038635
PDHA1	2648.16	-0.774571	0.283207	-2.735	0.0062381	0.0493657
YY1AP1	3430.15	-0.774866	0.206197	-3.75789	0.000171352	0.00649685
ZFHX4	6435.6	-0.776147	0.190862	-4.06654	4.77156e-05	0.00328761
FGD5	1554.34	-0.776585	0.200019	-3.88255	0.000103367	0.00511465
RGPD8	5611.39	-0.776697	0.226224	-3.4333	0.000596279	0.0126701
CARM1	1114.21	-0.777172	0.270026	-2.87813	0.00400035	0.0377323
TRO	4441.74	-0.778986	0.254742	-3.05793	0.00222869	0.026752
CBWD6	1959.81	-0.780216	0.219652	-3.55205	0.000382244	0.00980074
CUEDC2	692.079	-0.781077	0.281926	-2.7705	0.00559699	0.0461262
SNAPC4	1611.04	-0.782491	0.27475	-2.84801	0.00439939	0.0398476
GBP7	3813.55	-0.785467	0.266525	-2.94707	0.00320805	0.0331225
RPL37	9766.51	-0.786728	0.242867	-3.23934	0.00119806	0.0188803
SELENBP1	15570.5	-0.787346	0.283942	-2.77292	0.00555563	0.0460654
POLR3B	1435.08	-0.788334	0.249586	-3.15857	0.00158548	0.021895
ZFAND2B	1058.47	-0.788701	0.271512	-2.90485	0.00367435	0.0358076
DYNC1I2	1615.57	-0.791153	0.267798	-2.95429	0.00313388	0.0325975
GTF2IRD2	2605.36	-0.79126	0.233022	-3.39564	0.000684688	0.0136528
POMT1	1782.6	-0.792162	0.286247	-2.76741	0.00565036	0.0463598
SMARCA1	6336.65	-0.792484	0.227364	-3.48554	0.000491152	0.0112774
RPL38	3979.76	-0.795312	0.266711	-2.98193	0.00286437	0.0308582
RPL14	8716.17	-0.795917	0.255391	-3.11646	0.00183036	0.0239595
AARS	5294.91	-0.796467	0.237313	-3.35619	0.000790245	0.0148787
UBR4	47054.5	-0.796819	0.179828	-4.43101	9.37934e-06	0.00142449
HDLBP	33178.1	-0.796822	0.194818	-4.09008	4.31232e-05	0.00312928
KARS	2302.69	-0.796928	0.278147	-2.86513	0.00416838	0.0385606
NOC2L	1957.94	-0.797469	0.288685	-2.76242	0.00573744	0.0469244
IK	1875.09	-0.79786	0.260741	-3.05997	0.00221356	0.0266667
MTIF2	1858.42	-0.798037	0.265802	-3.00238	0.00267878	0.0295412
GBF1	5786.65	-0.802261	0.208411	-3.84942	0.000118399	0.005495
RNF167	2822.73	-0.804459	0.25504	-3.15425	0.00160911	0.0220826
SSRP1	2351.16	-0.805066	0.285452	-2.82032	0.00479755	0.0419929
CCZ1B	1426.09	-0.805679	0.272373	-2.958	0.00309642	0.032405
FLII	4431.12	-0.806898	0.276301	-2.92036	0.00349623	0.0346155
ABCC3	22621.5	-0.80903	0.256673	-3.15198	0.00162167	0.0221955
EXOSC10	2108.17	-0.809364	0.271805	-2.97774	0.00290379	0.0311302
C1R	50044.9	-0.809654	0.275998	-2.93356	0.00335103	0.0337826
PABPC1	22553.8	-0.810017	0.258997	-3.12752	0.00176289	0.0233595
GAPDH	27114.1	-0.810826	0.252553	-3.21052	0.00132494	0.0198277
PTGR1	16077.4	-0.810982	0.241186	-3.36248	0.000772453	0.0146394
UCKL1	2247.34	-0.811155	0.250137	-3.24284	0.00118344	0.0187498
SERPINA1	387676	-0.811384	0.260959	-3.10924	0.0018757	0.0242486
MDC1	3508.5	-0.811556	0.215026	-3.77423	0.000160505	0.00628757
MAST2	3480.99	-0.812372	0.234822	-3.45952	0.000541131	0.0119822
PPP1R7	973.217	-0.814595	0.255821	-3.18423	0.00145137	0.0208867
BAG6	9482.55	-0.815418	0.26486	-3.07867	0.00207925	0.0257754
PYGL	9026.15	-0.815532	0.267895	-3.04423	0.0023328	0.0275002
GSTM4	2526.06	-0.817343	0.298774	-2.73566	0.00622562	0.0493176
MYO7A	6987.71	-0.818702	0.299535	-2.73324	0.0062714	0.0495273
ZC3H18	1744.54	-0.818894	0.275602	-2.97129	0.00296548	0.0315556
C6	32831.5	-0.819198	0.241262	-3.39546	0.000685126	0.0136528
NUDC	2171.61	-0.81932	0.278163	-2.94547	0.00322464	0.0332017
CFH	99673.7	-0.820128	0.266178	-3.08112	0.0020622	0.0256467
MRPL11	701.541	-0.820589	0.289368	-2.8358	0.00457117	0.0407433
ACADVL	26641.5	-0.820766	0.26406	-3.10826	0.00188194	0.024268
EIF5B	3073.47	-0.821091	0.221303	-3.71026	0.000207047	0.0072227
SNRNP200	13861	-0.82432	0.216279	-3.81137	0.000138197	0.00592164
POM121C	5039.71	-0.824739	0.27213	-3.03068	0.00244006	0.0280133
CDON	674.888	-0.825397	0.297551	-2.77397	0.00553768	0.0460283
ACACB	50738.4	-0.8263	0.22457	-3.67947	0.000233717	0.00774893
SEC14L4	4037.12	-0.826719	0.284328	-2.90762	0.0036419	0.0356618
EIF3A	10609.7	-0.828067	0.229865	-3.60241	0.000315286	0.00880794
SULT1A3	1377.88	-0.828253	0.242022	-3.42223	0.000621108	0.0129649
DNAH1	9192.3	-0.828459	0.241977	-3.4237	0.00061774	0.0129649
CHMP4B	1134.91	-0.82884	0.256066	-3.23682	0.00120868	0.0189352
CREBBP	11815.2	-0.830643	0.199499	-4.16364	3.1322e-05	0.00269194
THAP4	1067.66	-0.831337	0.275003	-3.02301	0.00250276	0.0284164
ACOX2	17251.8	-0.832072	0.237206	-3.5078	0.000451822	0.0108947
SARS	3558.93	-0.833482	0.25505	-3.26792	0.00108341	0.0178561
GRB14	4251.25	-0.833752	0.241344	-3.45463	0.000551054	0.0121094
SF3B2	5907.66	-0.834068	0.237905	-3.50589	0.000455083	0.0109334
FTSJ3	1466.55	-0.834331	0.247948	-3.36495	0.000765584	0.0145945
PARP3	1568.41	-0.837123	0.230819	-3.62674	0.000287017	0.00849129
LAP3	5887.19	-0.837315	0.286619	-2.92135	0.00348517	0.0346155
RPL35	5436.87	-0.838298	0.298271	-2.81052	0.00494613	0.0427949
MLXIPL	42833.2	-0.83929	0.27932	-3.00476	0.00265789	0.0295227
FLOT1	2318.92	-0.840537	0.287466	-2.92396	0.00345613	0.0345023
PMM1	1314.01	-0.842298	0.272605	-3.08982	0.00200279	0.0252756
RPLP2	5701.29	-0.844255	0.27531	-3.06656	0.00216535	0.0263542
CFHR4	4530.38	-0.84436	0.29654	-2.84738	0.0044081	0.0398476
AGXT2	4923.38	-0.847349	0.274079	-3.09163	0.00199064	0.0252049
LONRF3	1216.77	-0.848022	0.304808	-2.78215	0.00540008	0.0453099
ZNF503	598.641	-0.84825	0.275417	-3.07988	0.00207087	0.0257129
UBAP2L	5585.01	-0.848851	0.22459	-3.77956	0.000157103	0.00624516
VPS52	2820.29	-0.848868	0.247564	-3.42888	0.000606068	0.012825
STAB2	11330.3	-0.848892	0.270035	-3.14363	0.00166864	0.0225574
MYO18A	20832.2	-0.849796	0.2162	-3.93059	8.47366e-05	0.00460535
ADH1A	61596.7	-0.856534	0.295981	-2.89388	0.00380515	0.0365669
C9	29206.1	-0.856557	0.286775	-2.98686	0.00281856	0.0305573
LDHD	5300.18	-0.857708	0.311976	-2.74927	0.00597276	0.0480821
PSMC5	1951.88	-0.858311	0.261972	-3.27635	0.00105158	0.0175461
OGDH	5590.98	-0.859408	0.278819	-3.08232	0.00205395	0.0255851
RPLP1	11075.7	-0.860035	0.274671	-3.13114	0.00174129	0.023173
CDC42BPB	10043.4	-0.86071	0.217152	-3.96363	7.38173e-05	0.00428288
ALDH1L1	44786.6	-0.860859	0.294762	-2.92052	0.00349447	0.0346155
PRPF8	19492.1	-0.863196	0.243648	-3.5428	0.000395907	0.0100483
MYBBP1A	1995.31	-0.863441	0.251843	-3.42849	0.000606958	0.0128262
PRPF6	3436.89	-0.867165	0.264128	-3.28313	0.00102662	0.0172795
CDC37	2462.77	-0.868516	0.284454	-3.05327	0.0022636	0.0269948
SMARCC2	5262.53	-0.868579	0.238201	-3.64641	0.000265926	0.00821486
MYH9	30308.5	-0.869954	0.276428	-3.14712	0.00164885	0.0223488
ACTN4	9813.11	-0.870624	0.302952	-2.87381	0.00405559	0.038011
GATD3A	4420.6	-0.874798	0.27269	-3.20803	0.00133647	0.0198649
NDUFB4	1504.4	-0.878087	0.31465	-2.79067	0.00525985	0.0444114
AKR1C2	8509.1	-0.878942	0.279904	-3.14015	0.00168862	0.0227875
ASAP3	1181.49	-0.879447	0.301663	-2.91533	0.00355313	0.034983
APEX1	2409.88	-0.881684	0.238589	-3.69542	0.000219528	0.00740959
STEAP1	508.912	-0.884302	0.278751	-3.17238	0.00151198	0.0213006
NUDT9	1111.63	-0.885057	0.312937	-2.82823	0.00468059	0.0413117
CHCHD10	3194.98	-0.885359	0.273802	-3.23357	0.00122254	0.019036
SUPT6H	8837.26	-0.88587	0.216395	-4.09377	4.24416e-05	0.00312928
POLR2A	9762.86	-0.886703	0.308058	-2.87837	0.00399741	0.0377277
MCCC1	3544.99	-0.889912	0.251967	-3.53186	0.000412648	0.010297
ALAS1	7856.63	-0.890216	0.274641	-3.24138	0.00118952	0.0187881
HAAO	9875.87	-0.896082	0.312632	-2.86626	0.00415358	0.038549
RANBP2	13686.3	-0.899839	0.187849	-4.79021	1.66605e-06	0.000732301
C8A	20222.6	-0.900173	0.280658	-3.20736	0.00133957	0.0198727
PSMB4	3406.51	-0.900457	0.327373	-2.75055	0.00594951	0.0479955
RBM10	2386.3	-0.901824	0.264916	-3.40418	0.000663622	0.0134155
SCAF4	3311.63	-0.902802	0.313938	-2.87574	0.00403086	0.0379502
PCCB	6395.44	-0.902845	0.298126	-3.0284	0.00245855	0.0281835
TH	2262.3	-0.906847	0.318883	-2.84382	0.00445762	0.0401029
RPL37A	8464.41	-0.911825	0.279867	-3.25806	0.00112177	0.0180995
MBD6	3924.41	-0.912537	0.314424	-2.90225	0.00370496	0.0360238
SOD1	17601.6	-0.916099	0.313148	-2.92545	0.00343963	0.0343828
ASNS	188.882	-0.916472	0.301868	-3.036	0.00239741	0.0277307
SRRT	4419.22	-0.916826	0.281416	-3.2579	0.00112239	0.0180995
MASP2	9161.72	-0.917087	0.327839	-2.79737	0.0051521	0.0440333
CAT	44572.6	-0.923787	0.316297	-2.92063	0.00349319	0.0346155
RPL24	6353.56	-0.924914	0.273232	-3.38509	0.000711554	0.0139446
EIF4G1	26993.9	-0.927353	0.242949	-3.81707	0.000135044	0.00583571
MAGED1	4520.74	-0.927633	0.320185	-2.89718	0.00376539	0.0363861
PSMB1	3568.38	-0.930871	0.278768	-3.33924	0.000840091	0.0153469
NCOR2	10045.8	-0.934473	0.298908	-3.12629	0.00177028	0.0233645
MED12	3534.79	-0.93451	0.218448	-4.27796	1.88618e-05	0.00202682
HMCN1	6384.45	-0.935597	0.19125	-4.89201	9.98127e-07	0.000529987
PI4KA	8972.94	-0.936945	0.261577	-3.58191	0.000341094	0.00925466
PARD3	3778.35	-0.93984	0.203119	-4.62703	3.70943e-06	0.00101903
COG7	1172.36	-0.940475	0.287241	-3.27417	0.00105973	0.0176248
TAF1	5911.88	-0.941232	0.221264	-4.25388	2.10102e-05	0.00215372
HRNR	1522.01	-0.941722	0.315321	-2.98655	0.00282147	0.0305673
IQGAP2	19941.4	-0.942293	0.251303	-3.74963	0.000177096	0.00659671
KIAA1217	5818.75	-0.943193	0.206639	-4.56444	5.00828e-06	0.00113305
RGPD5	6742.35	-0.945844	0.201965	-4.6832	2.82436e-06	0.000919309
GP1BA	759.501	-0.94855	0.26622	-3.56302	0.000366607	0.00962438
RPL8	14165.6	-0.952745	0.309518	-3.07815	0.00208288	0.0257924
RPL27	4693.16	-0.954767	0.310927	-3.07071	0.00213547	0.0261561
TYW1	1815.76	-0.955035	0.253929	-3.76103	0.000169215	0.00649444
CLASRP	2249.46	-0.957114	0.29586	-3.23502	0.00121634	0.0189826
SETD1A	2159.03	-0.957636	0.263746	-3.63091	0.000282429	0.00848574
RPL27A	9836.12	-0.958892	0.344731	-2.78156	0.00540978	0.0453537
BCL6	3322.46	-0.962371	0.25865	-3.72074	0.000198638	0.00709014
RAD23A	2446.19	-0.962693	0.296512	-3.24673	0.00116739	0.018572
MRPL24	1453.59	-0.963057	0.323347	-2.9784	0.00289755	0.0311067
TOP1MT	1450.46	-0.964534	0.335604	-2.87402	0.00405284	0.038011
SDHB	3821.42	-0.969935	0.334372	-2.90076	0.00372253	0.0361081
TCEA3	7612.49	-0.971141	0.278156	-3.49135	0.000480578	0.0112074
WASHC2C	3321.61	-0.971375	0.319863	-3.03685	0.00239067	0.0276958
RPS29	6284.49	-0.971856	0.269868	-3.60123	0.000316719	0.00881085
PDE4DIP	19719.6	-0.972273	0.229777	-4.23138	2.32265e-05	0.00223287
ACO2	3471.78	-0.972967	0.300023	-3.24297	0.00118291	0.0187498
AKR7A2	3169.84	-0.974203	0.314227	-3.10031	0.00193315	0.0246802
XPC	2627.27	-0.976192	0.319286	-3.05742	0.00223253	0.026752
IDH3G	1021.7	-0.978666	0.330417	-2.96191	0.00305734	0.0321758
UXT	975.968	-0.982559	0.329159	-2.98506	0.00283523	0.0306516
NR1I3	5115.02	-0.98396	0.309379	-3.18043	0.00147055	0.0209855
TMEM256	570.704	-0.98738	0.351009	-2.81298	0.00490851	0.0426383
GTF2IRD1	1327.85	-0.990617	0.355102	-2.78967	0.00527621	0.0445207
LRP5	17218.9	-0.99062	0.316831	-3.12665	0.00176809	0.0233645
GCAT	1777.79	-0.992013	0.329951	-3.00655	0.00264233	0.0294349
TACC2	3284.78	-0.993969	0.341717	-2.90875	0.00362881	0.0355804
IFT140	1147.92	-0.994879	0.289482	-3.43676	0.000588721	0.0125442
ADH1C	56451	-1.00257	0.336869	-2.97613	0.00291913	0.0312077
GNAS	16414.8	-1.00376	0.241656	-4.15365	3.27212e-05	0.00272099
LPA	13677.1	-1.00379	0.341061	-2.94315	0.00324891	0.0332543
RPS4X	14889.7	-1.00458	0.295186	-3.40321	0.00066598	0.0134455
RGPD3	4879.67	-1.00811	0.251359	-4.01063	6.0558e-05	0.00379251
RPL28	7079.21	-1.00861	0.325163	-3.10186	0.00192307	0.0245719
AKR1C3	10148.5	-1.00866	0.240077	-4.20141	2.65252e-05	0.00240407
GRHPR	32152.7	-1.00935	0.303694	-3.32356	0.000888754	0.0158056
BAG3	661.403	-1.01348	0.362441	-2.79625	0.00516998	0.0440881
PCNT	5002.3	-1.0156	0.214561	-4.7334	2.20786e-06	0.000842453
DYSF	6672.88	-1.017	0.26894	-3.78151	0.000155878	0.00622866
CYP2E1	312595	-1.0177	0.269666	-3.77394	0.000160689	0.00628757
UGT2B11	2071.18	-1.01809	0.354779	-2.86965	0.00410927	0.0383831
ALG3	1387.54	-1.01855	0.372555	-2.73396	0.00625769	0.0494445
DNAJC11	1675.89	-1.02034	0.309479	-3.29697	0.000977351	0.0167789
HP	409351	-1.02364	0.340318	-3.00789	0.00263066	0.02939
VWF	1597.12	-1.02617	0.357575	-2.86979	0.00410745	0.0383831
PFDN2	396.398	-1.0284	0.337134	-3.05041	0.0022853	0.0271693
HSPA1A	2118.59	-1.02962	0.283748	-3.62863	0.000284931	0.00848574
AGAP4	1183.57	-1.03347	0.291807	-3.54163	0.000397662	0.0100483
LMAN2	4927.85	-1.03917	0.356918	-2.91152	0.0035968	0.0353341
TMEM176A	18964.2	-1.04677	0.317707	-3.29477	0.000985005	0.0168333
HIRIP3	555.827	-1.04791	0.367862	-2.84865	0.00439045	0.0398271
NDUFS2	5735.92	-1.04867	0.299294	-3.50383	0.000458623	0.0109557
AKR1C4	12231.4	-1.04917	0.330089	-3.17846	0.00148058	0.0210705
MST1	33849.9	-1.05082	0.33723	-3.11602	0.00183309	0.0239595
NCL	8321.13	-1.05141	0.278328	-3.7776	0.000158345	0.00626955
SLC22A1	46581.1	-1.05169	0.348985	-3.01356	0.00258204	0.0290522
GLUD2	1765.46	-1.05507	0.383723	-2.74957	0.00596737	0.0480821
SPDYE2	2832.54	-1.0564	0.274007	-3.85539	0.000115546	0.00543596
CMTM8	1041.03	-1.05668	0.346552	-3.04913	0.00229507	0.0272116
CACNA1H	15419.3	-1.05822	0.300535	-3.52111	0.000429744	0.0104939
ATN1	3578.78	-1.06215	0.337631	-3.14591	0.00165571	0.0224221
TMEM120A	2990.72	-1.06663	0.330128	-3.23095	0.0012338	0.0191376
PSMC3	2482.26	-1.06774	0.354333	-3.01339	0.00258342	0.0290522
GSTA1	36305	-1.06807	0.374926	-2.84874	0.00438922	0.0398271
ARAF	4451.77	-1.06949	0.304577	-3.5114	0.000445756	0.0108147
POLD2	3546	-1.07178	0.331073	-3.23728	0.00120674	0.0189241
LPIN3	3094.77	-1.07205	0.28014	-3.82684	0.000129796	0.00570933
HNRNPA1	10973.2	-1.07268	0.256509	-4.18184	2.8916e-05	0.00254197
MYH7B	1757.79	-1.07451	0.36356	-2.95552	0.00312139	0.0325555
PHKG2	1298.22	-1.08011	0.351921	-3.06919	0.00214643	0.0262277
HSD17B14	2048.06	-1.08045	0.356256	-3.0328	0.00242297	0.0278617
PRPF31	1574.38	-1.08356	0.325775	-3.3261	0.000880714	0.0156956
CBS	19302.7	-1.09675	0.237562	-4.6167	3.89895e-06	0.00102062
ADRM1	1887.45	-1.09861	0.385914	-2.84678	0.00441635	0.0398949
RPL26	1515.53	-1.1025	0.321921	-3.42475	0.000615363	0.0129649
AIFM1	3489.81	-1.10526	0.326172	-3.38858	0.00070256	0.0138035
AIMP2	412.096	-1.10534	0.35956	-3.07414	0.00211113	0.0259608
RPL19	13948	-1.10961	0.314807	-3.52471	0.000423941	0.0104174
AOX1	92771.2	-1.11281	0.267859	-4.15445	3.26065e-05	0.00272099
ANP32B	1634.85	-1.12136	0.271577	-4.12906	3.64243e-05	0.00284381
CFHR1	31155	-1.12627	0.40355	-2.79091	0.00525605	0.0444037
WASHC2A	3572.73	-1.13373	0.266461	-4.25475	2.09286e-05	0.00215372
MRPL2	1217.94	-1.13793	0.376234	-3.02453	0.00249016	0.0283348
DONSON	1510.08	-1.13842	0.316366	-3.59843	0.000320141	0.00884209
GOLGA8R	1020.59	-1.13855	0.373988	-3.04435	0.00233182	0.0275002
AKR1C1	19449.4	-1.14043	0.33093	-3.44613	0.000568669	0.0123094
NPIPB12	6819.53	-1.1432	0.247714	-4.61499	3.93115e-06	0.00102062
RPL11	12712.6	-1.14767	0.346328	-3.31384	0.000920237	0.0161698
PRDX5	2324.02	-1.15854	0.409926	-2.82622	0.00471004	0.0415001
GOLGA6A	1007.7	-1.16162	0.290603	-3.99727	6.4077e-05	0.00389812
SLC25A4	1979.61	-1.16436	0.293344	-3.96926	7.20969e-05	0.00420129
PPP1R1A	4753.61	-1.16656	0.37731	-3.09178	0.00198962	0.0252049
CMYA5	3772.3	-1.16694	0.376084	-3.10287	0.00191653	0.0245089
LRRC37A3	1487.41	-1.17641	0.337126	-3.48953	0.000483873	0.0112468
IFITM3	13576.6	-1.1959	0.42225	-2.83221	0.0046227	0.0409416
CDK11B	1614.13	-1.19878	0.322709	-3.71473	0.000203423	0.0071551
NDUFA1	1623.82	-1.19935	0.405427	-2.95825	0.00309391	0.032405
ATP5PO	1093.07	-1.19945	0.33169	-3.61618	0.000298985	0.00866213
SYNM	1902.16	-1.20029	0.399193	-3.00679	0.00264021	0.0294326
NPR2	1312.32	-1.20235	0.381714	-3.14986	0.00163348	0.0222443
GPX4	9509.15	-1.20315	0.371777	-3.23622	0.00121126	0.0189563
SART1	1614.67	-1.20346	0.333766	-3.60571	0.000311306	0.0087713
RPS27	9795.55	-1.2102	0.443616	-2.72803	0.00637129	0.0499261
AGAP5	1134.69	-1.2115	0.419229	-2.88982	0.00385465	0.0368552
RPS11	11487	-1.21333	0.358248	-3.38683	0.000707041	0.0138739
MYH11	2213.55	-1.21341	0.427468	-2.83861	0.0045311	0.0405742
GTF2IRD2B	2911.49	-1.21741	0.260155	-4.67955	2.87506e-06	0.000919309
LAMA5	12635.2	-1.2277	0.389416	-3.15266	0.00161787	0.0221633
MT1E	10191.9	-1.23686	0.427908	-2.89048	0.00384649	0.0368
GTPBP6	3527.3	-1.23735	0.377801	-3.27515	0.00105608	0.017583
PFKM	1225.34	-1.23853	0.388	-3.1921	0.00141243	0.0204871
AGAP9	3668.72	-1.24599	0.36333	-3.42936	0.000605015	0.0128203
TUBB2B	850.905	-1.24816	0.436198	-2.86146	0.00421694	0.0388696
ACTA2	1784.37	-1.2487	0.435672	-2.86613	0.00415519	0.038549
PSMB6	1717.9	-1.2511	0.389336	-3.21342	0.00131163	0.0196815
RPL36	5025.51	-1.2519	0.358193	-3.49505	0.000473977	0.0111721
WASHC1	2112.59	-1.2646	0.345294	-3.66237	0.000249892	0.00800903
AKR7A3	8604.59	-1.27828	0.359064	-3.56002	0.00037083	0.00965288
HSPA1B	5868.68	-1.2791	0.397701	-3.21623	0.00129885	0.019593
FKBP1C	119.432	-1.28642	0.44928	-2.86329	0.00419262	0.0386686
TUBG2	1058.89	-1.28714	0.364068	-3.53544	0.000407102	0.0102001
SPATA25	353.595	-1.30255	0.469597	-2.77377	0.00554111	0.0460283
HPR	16002.6	-1.31735	0.34795	-3.78604	0.000153067	0.00622319
SLC25A6	7097.51	-1.31841	0.370239	-3.56098	0.000369475	0.00965288
PTH1R	3055.49	-1.32573	0.335777	-3.94823	7.87318e-05	0.00445298
IL3RA	685.107	-1.33466	0.329565	-4.04978	5.12667e-05	0.00344405
SPDYE2B	1090.36	-1.33898	0.46693	-2.86763	0.00413554	0.0385349
HIST1H1E	2567.85	-1.35858	0.445613	-3.04878	0.0022977	0.0272116
CYP2A7	18844	-1.38205	0.465989	-2.96584	0.00301854	0.0319184
CDH23	6576.39	-1.38804	0.401834	-3.45427	0.000551789	0.0121094
GNMT	9278.74	-1.42459	0.400063	-3.5609	0.00036958	0.00965288
LRRC37A	2843.14	-1.44449	0.424548	-3.40242	0.000667911	0.0134668
SPDYE21P	629.567	-1.45115	0.310353	-4.6758	2.92812e-06	0.000919309
EIF3CL	11679.3	-1.45726	0.419472	-3.47404	0.000512688	0.0115417
ASMTL	3641.44	-1.46121	0.407549	-3.58535	0.000336629	0.00914965
ADIRF	887.172	-1.46579	0.387457	-3.7831	0.000154885	0.00622866
F8A2	174.701	-1.4816	0.480714	-3.08208	0.00205559	0.0255851
HNRNPA1P48	263.082	-1.48286	0.477359	-3.10639	0.00189387	0.0243402
EIF3C	4937.84	-1.4979	0.368002	-4.07035	4.69416e-05	0.00328761
UGT2B28	230.122	-1.50099	0.508862	-2.9497	0.00318086	0.0329303
TUBA1C	3739.09	-1.50529	0.454476	-3.31213	0.000925876	0.0162414
HIST1H2BC	1254.57	-1.5207	0.510858	-2.97675	0.00291318	0.0311657
SVIL	7666.16	-1.53886	0.314578	-4.89182	9.99065e-07	0.000529987
GCNA	532.248	-1.57595	0.474335	-3.32245	0.000892315	0.0158056
GOLGA6C	252.02	-1.58753	0.542036	-2.92883	0.00340236	0.0341435
PRB3	338.265	-1.60697	0.50726	-3.16795	0.0015352	0.0214315
GSTA2	18265.1	-1.62539	0.50388	-3.22575	0.00125642	0.0192902
MYH3	842.117	-1.62871	0.493087	-3.30309	0.000956241	0.016529
CBSL	17803.9	-1.64368	0.399938	-4.10983	3.95952e-05	0.00300066
ATP2A1	496.615	-1.64881	0.507792	-3.24702	0.0011662	0.018572
HSPB1	3940.79	-1.65646	0.560695	-2.95429	0.00313385	0.0325975
ADGRD1	609.356	-1.66374	0.572499	-2.90609	0.00365971	0.035724
MUC5B	2119.55	-1.66774	0.461692	-3.61224	0.000303561	0.00870434
AMY2B	3665.01	-1.7908	0.357238	-5.01292	5.36109e-07	0.000382035
GOLGA8J	283.537	-1.81971	0.539962	-3.37007	0.000751503	0.0143738
TUBA3D	158.345	-1.85789	0.630666	-2.94592	0.00321994	0.0332008
RGPD4	1044.67	-1.88232	0.489216	-3.84762	0.000119271	0.005495
RGPD6	4504.28	-1.88576	0.582185	-3.23911	0.00119904	0.0188803
MTRNR2L8	1051.93	-1.89159	0.565457	-3.34524	0.000822106	0.0151828
APOA4	313.806	-1.89753	0.550282	-3.44829	0.000564144	0.0122582
RYR1	779.408	-1.89973	0.567686	-3.34645	0.000818538	0.0151622
ANKRD20A4	255.087	-1.90295	0.613286	-3.10287	0.00191655	0.0245089
ZP3	180.253	-1.91529	0.549366	-3.48637	0.00048963	0.0112761
MUC3A	10368.7	-1.91942	0.588428	-3.26195	0.00110649	0.0180129
HNRNPA1L2	250.381	-1.92976	0.551214	-3.50094	0.000463626	0.0110409
MT1G	16881.8	-1.96635	0.651535	-3.01803	0.00254422	0.028822
TTN	37929	-1.97347	0.52389	-3.76696	0.00016525	0.0064197
GOLGA8T	174.262	-1.98468	0.579876	-3.4226	0.000620247	0.0129649
SLC35G6	265.106	-1.98754	0.561046	-3.54256	0.000396269	0.0100483
AMY1B	218.776	-2.00837	0.708955	-2.83286	0.00461329	0.0409312
CRYAB	200.135	-2.01187	0.677863	-2.96796	0.00299786	0.0317624
MYOM2	307.681	-2.01718	0.576399	-3.49963	0.000465904	0.011053
COL15A1	209.915	-2.04186	0.737871	-2.76724	0.00565334	0.0463598
SYNPO2L	62.7819	-2.04787	0.687121	-2.98036	0.00287913	0.0309955
PGA4	59.3696	-2.07076	0.637372	-3.24891	0.00115847	0.0185067
TPM2	696.777	-2.10427	0.553844	-3.79939	0.000145052	0.00605985
HBA2	3564.96	-2.1249	0.625283	-3.39831	0.000678046	0.0135821
PGA5	165.709	-2.14627	0.695706	-3.08502	0.00203539	0.025455
AL136454.1	78.4604	-2.15056	0.726178	-2.96148	0.00306161	0.032194
PABPC3	196.563	-2.21531	0.597776	-3.70592	0.000210623	0.00728141
ACTN3	64.0723	-2.28127	0.756288	-3.01641	0.0025579	0.0289344
TAF1L	39.7137	-2.37164	0.836245	-2.83606	0.00456741	0.0407333
LRP2	280.678	-2.52568	0.691815	-3.6508	0.000261421	0.00815571
TCAP	178.52	-2.53766	0.73572	-3.44921	0.00056222	0.0122336
CXCL3	38.7714	-2.54831	0.809042	-3.14978	0.00163391	0.0222443
AMY1A	366.434	-2.5849	0.678236	-3.81121	0.00013829	0.00592164
PM20D1	55.7951	-2.61019	0.888426	-2.93799	0.00330345	0.0335355
NEB	5480.81	-2.66363	0.628298	-4.23944	2.24074e-05	0.00220972
AMY2A	152.698	-2.80381	0.716168	-3.91502	9.03969e-05	0.00476256
AMY1C	119.937	-2.85459	0.883191	-3.23213	0.0012287	0.0191125
CCDC144NL	51.1094	-2.85793	0.830101	-3.44287	0.000575571	0.0123745
H3F3C	85.3012	-2.86243	0.669314	-4.27666	1.89718e-05	0.00202682
LDB3	182.124	-2.86531	0.828047	-3.46032	0.000539525	0.011977
NACA2	34.4653	-2.90591	0.814055	-3.56967	0.000357433	0.0095134
CDR1	723.041	-2.94747	0.935399	-3.15104	0.00162692	0.0222443
FLNC	566.424	-2.95463	0.772045	-3.82702	0.000129702	0.00570933
METTL21C	40.0766	-2.98592	1.01315	-2.94716	0.0032071	0.0331225
IGFN1	378.714	-3.01846	0.741689	-4.06971	4.70715e-05	0.00328761
HRC	148.111	-3.05612	0.73446	-4.16105	3.16792e-05	0.00269256
TUBA3E	38.3136	-3.15506	0.830818	-3.79754	0.000146139	0.00605985
H2BFS	41.1615	-3.26716	0.890489	-3.66895	0.000243552	0.00792135
PYGM	251.061	-3.29581	0.781982	-4.21469	2.50125e-05	0.00230415
AS3MT	41.8585	-3.38958	1.20117	-2.82188	0.00477424	0.0419202
CDH15	65.6522	-3.43482	1.24427	-2.76051	0.00577114	0.0470998
C10orf71	51.5338	-3.5314	1.26435	-2.79305	0.00522131	0.0441829
POTEJ	304.679	-3.57919	0.988702	-3.62009	0.000294498	0.00856438
POTEE	329.366	-3.65765	0.966406	-3.7848	0.000153833	0.00622319
SIX4	36.3681	-3.67852	1.18226	-3.11142	0.0018619	0.0241717
MYLPF	70.1638	-4.27806	1.17297	-3.6472	0.000265118	0.00820639
MYO18B	48.4771	-4.30194	1.33166	-3.2305	0.00123572	0.0191376
MYL1	71.2174	-4.30618	1.05545	-4.07995	4.50452e-05	0.00322314
MYPN	42.1713	-4.31881	1.19669	-3.60897	0.000307418	0.00873041
DES	364.011	-4.45975	1.0519	-4.23973	2.23792e-05	0.00220972
ACTN2	189.879	-4.4677	1.14843	-3.89025	0.00010014	0.00504543
ANKRD2	52.6927	-4.54163	1.22483	-3.70796	0.000208933	0.00727177
TNNC1	115.115	-4.6411	1.41561	-3.27852	0.00104353	0.0174661
XIRP1	30.5592	-4.81496	1.75288	-2.74688	0.00601652	0.0482074
MYBPC2	162.729	-4.95275	1.61123	-3.0739	0.00211277	0.0259608
ASB11	42.8157	-5.11089	1.2281	-4.16161	3.16017e-05	0.00269256
CACNA1S	48.2138	-6.15206	1.63704	-3.75805	0.000171244	0.00649685
TNNT3	100.724	-6.655	1.05601	-6.30204	2.93761e-10	1.50641e-06
TNNC2	104.577	-6.78277	1.61712	-4.19435	2.73655e-05	0.00244762
RBFOX1	53.8005	-6.80157	1.30099	-5.22801	1.71346e-07	0.000202914
CKM	679.684	-7.37464	1.37004	-5.38279	7.33405e-08	0.00010257
MYL2	247.127	-7.42366	1.92926	-3.84794	0.000119117	0.005495
XIRP2	456.024	-7.58748	1.87876	-4.03857	5.37787e-05	0.00352485
TNNT1	243.946	-7.59297	1.95989	-3.87419	0.000106981	0.00518823
ACTA1	1584.47	-7.80888	1.77665	-4.39529	1.10624e-05	0.00153318
MYH7	2449.11	-7.83714	1.66699	-4.70138	2.58414e-06	0.000903508
MYH2	1644.95	-8.38863	1.30847	-6.41103	1.44536e-10	1.11177e-06
MYH6	183.02	-8.61803	1.87583	-4.59424	4.34326e-06	0.00104683
*baseMean: The average of the normalized count values, dividing by size factors, taken over all samples.
*lfcSE: standard error of the log2FoldChange estimate.
*stat: Wald statistic.
