# Supplementary material for: B-Cell Activation Gene Signature in Blood and Liver of Hepatitis B e Antigen–Positive Patients With Immune Active Chronic Hepatitis B
Source: J Infect Dis. 2024 Jun 7;230(6):e1263–73. doi: 10.1093/infdis/jiae280 (PMC11646581; doi:10.1093/infdis/jiae280)
Supplement: jiae280_Supplementary_Data [file jiae280_supplementary_data.zip › Suppl_Table8_DEGs_scRNAseq_FNAs_Bcells.xlsx]

## Sheet: FNAs_Total_Bcells_CTRL_vs_IA
Suppl Table 8. List of differentially expressed genes in single cell RNA-seq data of B cells from liver FNAs of immune active HBV vs CTRL. Genes that are highly expressed by intrahepatic B cell clusters in the CTRL group are shown in positive fold changes.
Results per cluster can be found within separate sheets. Only significant results with an absolute fold change of 1.5 or higher are shown (p.adj< 0.05).
Gene	p_val	avg_log2FC	pct.1	pct.2	p_val_adj
HBB	3.44045e-17	-2.3548	0	0.196	1.25924e-12
ALB	8.34056e-16	-1.65731	0.059	0.285	3.05273e-11
RGS1	1.17392e-12	-1.28057	0.034	0.211	4.29667e-08
RGS2	1.03264e-11	-1.2651	0.214	0.43	3.77957e-07
CD69	1.01807e-10	-1.12908	0.301	0.5	3.72622e-06
HSP90AA1	3.68276e-20	-1.08252	0.702	0.81	1.34793e-15
IGHG3	8.81262e-07	-1.0126	0.146	0.285	0.0322551
IGHG4	2.40182e-07	-0.899467	0.127	0.274	0.00879089
TRA2B	1.94929e-10	-0.89939	0.441	0.584	7.1346e-06
KLF6	5.58384e-07	-0.828954	0.556	0.635	0.0204374
IGHG2	2.7347e-07	-0.813149	0.161	0.312	0.0100093
HLA-DPA1	1.51292e-15	0.625969	0.907	0.77	5.53744e-11
CD96	3.27444e-07	0.691328	0.152	0.049	0.0119848
TSPAN13	1.61254e-11	0.707666	0.27	0.091	5.90206e-07
MTRNR2L10	2.31642e-14	0.710432	0.916	0.871	8.47834e-10
LYZ	1.59961e-08	0.779548	0.158	0.042	0.000585473
USP53	2.56255e-07	0.828385	0.174	0.061	0.0093792
TXNIP	4.82367e-17	0.867357	0.854	0.736	1.76551e-12
MTRNR2L6	1.80385e-12	0.927974	0.559	0.342	6.60228e-08
RPS26	9.62067e-36	1.3996	0.519	0.122	3.52126e-31
MTRNR2L1	7.52338e-56	2.35799	0.907	0.641	2.75363e-51

## Sheet: FNAs_Naive1_Bcells_CTRL_vs_IA
Gene	p_val	avg_log2FC	pct.1	pct.2	p_val_adj
ALB	1.68113e-12	-2.43087	0.042	0.385	6.15312e-08
HSP90AA1	1.37801e-13	-1.43998	0.746	0.889	5.04364e-09
CD69	4.08132e-08	-1.34255	0.486	0.704	0.0014938
RGS1	1.60023e-07	-1.31856	0.035	0.252	0.00585699
HBB	3.0681e-07	-1.26085	0	0.17	0.0112295
TRA2B	8.38683e-10	-1.24283	0.5	0.719	3.06966e-05
HLA-DPA1	6.11441e-08	0.601026	0.972	0.867	0.00223794
TUBA1A	4.06039e-07	0.874673	0.423	0.148	0.0148614
TXNIP	2.58036e-08	0.894303	0.915	0.815	0.000944436
MTRNR2L6	5.03727e-08	1.03695	0.655	0.393	0.00184369
RPS26	3.46693e-14	1.37495	0.585	0.156	1.26893e-09
MTRNR2L1	5.73681e-23	2.25752	0.93	0.733	2.09973e-18

## Sheet: FNAs_Memory_Bcells_CTRL_vs_IA
Gene	p_val	avg_log2FC	pct.1	pct.2	p_val_adj
HBB	8.58071e-08	-2.54347	0	0.227	0.00314063
CD69	4.65463e-11	-1.69432	0.173	0.541	1.70364e-06
KLF6	5.00056e-09	-1.1228	0.6	0.812	0.000183025
HSP90AA1	2.13187e-11	-1.05646	0.791	0.917	7.80284e-07
RPL8	1.58141e-10	-0.734551	0.927	0.961	5.78811e-06
RPS27A	2.02156e-09	0.605958	0.955	0.856	7.39912e-05
HLA-DPA1	2.37064e-07	0.62937	0.936	0.84	0.00867678
MTRNR2L12	8.17678e-08	0.688731	0.982	0.983	0.00299278
TXNIP	8.80407e-08	0.790323	0.909	0.829	0.00322238
MTRNR2L10	7.56749e-11	1.01144	0.945	0.878	2.76978e-06
MTRNR2L6	1.56334e-07	1.0506	0.645	0.37	0.00572198
RPS26	1.22747e-15	1.27015	0.573	0.138	4.49266e-11
MTRNR2L1	4.79714e-22	2.41229	0.945	0.691	1.7558e-17
